# Supplementary material for: Carbon­yl(η5-cyclo­penta­dien­yl)(pyridine)(triethyl­stann­yl)iron(II)
Source: Acta Crystallogr Sect E Struct Rep Online. 2008 Nov 20;64(Pt 12):m1578. doi: 10.1107/S1600536808037781 (PMC2959867; doi:10.1107/S1600536808037781)
Supplement: Supplementary file 1 [file e-64-m1578-sup1.cif]

##############################################################################
###                                                                        ###
###        Electronic paper (Acta Crystallographica Section E)             ###
###                                                                        ###
##############################################################################
#                                                                            #
# This CIF contains the data in a paper accepted for publication in Acta     #
# Crystallographica Section E. It conforms to the requirements of Notes      #
# for Authors for Section E, and has been peer reviewed under the auspices   #
# of the IUCr Commission on Journals.                                        #
#                                                                            #
# Full details of the Crystallographic Information File format               #
# are given in the paper "The Crystallographic Information File (CIF):       #
# a New Standard Archive File for Crystallography" by S. R. Hall, F. H.      #
# Allen and I. D. Brown [Acta Cryst. (1991), A47, 655-685].                  #
#                                                                            #
# The current version of the core CIF dictionary is obtainable from          #
# ftp://ftp.iucr.org/pub/cif_core.dic. The current version number is 2.4.    #
#                                                                            #
# Software is freely available for graphical display of the structure(s) in  #
# this CIF.  For information consult the CIF home page http://www.iucr.org/  #
# cif/home.html                                                              #
#                                                                            #
# This file may be used for bona fide research purposes within the           #
# scientific community so long as proper attribution is given to the journal # 
# article from which it was obtained.                                        #
#                                                                            #
##############################################################################
                                             
data_I
_audit_creation_method     SHELXL-97
_chemical_name_systematic
;
Carbonyl(\h^5^-cyclopentadienyl)(pyridine)(triethylstannyl)iron(II)
;
_chemical_formula_moiety     'C17 H25 Fe N O Sn'
_chemical_formula_sum     'C17 H25 Fe N O Sn'
_chemical_formula_iupac     '[Fe Sn (C2 H5)3 (C5 H5) (C5 H5 N) (CO)]'
_chemical_formula_weight     433.92
_symmetry_cell_setting     monoclinic
_symmetry_space_group_name_H-M     'P 21/c'
_symmetry_space_group_name_Hall     '-P 2ybc'
loop_
    _symmetry_equiv_pos_as_xyz
    'x, y, z'
    '-x, y+1/2, -z+1/2'
    '-x, -y, -z'
    'x, -y-1/2, z-1/2'
_cell_length_a     15.038(4)
_cell_length_b     7.8271(19)
_cell_length_c     15.717(4)
_cell_angle_alpha     90.00
_cell_angle_beta     96.783(5)
_cell_angle_gamma     90.00
_cell_volume     1837.1(8)
_cell_formula_units_Z     4
_cell_measurement_reflns_used     4766
_cell_measurement_theta_min     4.092
_cell_measurement_theta_max     27.484
_cell_measurement_temperature     200(2)
_exptl_crystal_description     'platelet'
_exptl_crystal_colour     'red'
_exptl_crystal_size_max     0.13
_exptl_crystal_size_mid     0.13
_exptl_crystal_size_min     0.02
_exptl_crystal_density_diffrn     1.569
_exptl_crystal_density_meas     ?
_exptl_crystal_density_method     'not measured'
_exptl_crystal_F_000     872
_exptl_absorpt_coefficient_mu     2.148
_exptl_absorpt_correction_type     'multi-scan'
_exptl_absorpt_process_details     '(Jacobson, 1998)'
_exptl_absorpt_correction_T_min     0.7677
_exptl_absorpt_correction_T_max     0.9583
_exptl_special_details
;
;
_diffrn_radiation_type     MoK\a
_diffrn_radiation_wavelength     0.71070
_diffrn_measurement_device_type     'Rigaku/MSC Mercury CCD'
_diffrn_measurement_method     \w
_diffrn_detector_area_resol_mean     14.6199
_diffrn_reflns_number     17586
_diffrn_reflns_av_R_equivalents     0.0688
_diffrn_reflns_theta_min     4.09
_diffrn_reflns_theta_max     27.48
_diffrn_reflns_theta_full     27.48
_diffrn_measured_fraction_theta_max     0.990
_diffrn_measured_fraction_theta_full     0.990
_diffrn_reflns_limit_h_min     -19
_diffrn_reflns_limit_h_max     18
_diffrn_reflns_limit_k_min     -10
_diffrn_reflns_limit_k_max     8
_diffrn_reflns_limit_l_min     -20
_diffrn_reflns_limit_l_max     19
_refine_special_details
;
Refinement of <i>F</i>^2^ against ALL reflections. The weighted <i>R</i>-factor
<i>wR</i> and goodness of fit <i>S</i> are based on <i>F</i>^2^, conventional
<i>R</i>-factors <i>R</i> are based on <i>F</i>, with <i>F</i> set to zero for
negative <i>F</i>^2^. The threshold expression of <i>F</i>^2^ >
\s(<i>F</i>^2^) is used only for calculating <i>R</i>-factors(gt) <i>etc</i>.
and is not relevant to the choice of reflections for refinement.
<i>R</i>-factors based on <i>F</i>^2^ are statistically about twice as large
as those based on <i>F</i>, and <i>R</i>- factors based on ALL data will be
even larger.
;
_reflns_number_total     4174
_reflns_number_gt     3439
_reflns_threshold_expression     'I>2\s(I)'
_refine_ls_structure_factor_coef     Fsqd
_refine_ls_matrix_type     full
_refine_ls_R_factor_all     0.1171
_refine_ls_R_factor_gt     0.0875
_refine_ls_wR_factor_gt     0.1273
_refine_ls_wR_factor_ref     0.1376
_refine_ls_goodness_of_fit_ref     1.065
_refine_ls_restrained_S_all     1.064
_refine_ls_number_reflns     4174
_refine_ls_number_parameters     193
_refine_ls_number_restraints     3
_refine_ls_hydrogen_treatment     constr
_refine_ls_weighting_scheme     calc
_refine_ls_weighting_details
                          'w=1/[\s^2^(Fo^2^)+25.1156P] where P=(Fo^2^+2Fc^2^)/3'
_refine_ls_shift/su_max     0.000
_refine_ls_shift/su_mean     0.000
_refine_diff_density_max     0.543
_refine_diff_density_min     -0.495
_refine_ls_extinction_method     none
loop_
    _atom_type_symbol
    _atom_type_description
    _atom_type_scat_dispersion_real
    _atom_type_scat_dispersion_imag
    _atom_type_scat_source
    'C' 'C' 0.0033 0.0016
                         'International Tables Vol C Tables 4.2.6.8 and 6.1.1.4'
    'H' 'H' 0.0000 0.0000
                         'International Tables Vol C Tables 4.2.6.8 and 6.1.1.4'
    'Fe' 'Fe' 0.3463 0.8444
                         'International Tables Vol C Tables 4.2.6.8 and 6.1.1.4'
    'Sn' 'Sn' -0.6537 1.4246
                         'International Tables Vol C Tables 4.2.6.8 and 6.1.1.4'
    'N' 'N' 0.0061 0.0033
                         'International Tables Vol C Tables 4.2.6.8 and 6.1.1.4'
    'O' 'O' 0.0106 0.0060
                         'International Tables Vol C Tables 4.2.6.8 and 6.1.1.4'
_computing_data_collection     'CrystalClear (Rigaku, 2001)'
_computing_cell_refinement     'CrystalClear (Rigaku, 2001)'
_computing_data_reduction     'CrystalClear (Rigaku, 2001)'
_computing_structure_solution     'SHELXS97 (Sheldrick, 2008)'
_computing_structure_refinement     'SHELXL97 (Sheldrick, 2008)'
_computing_molecular_graphics     'ORTEP-3 for Windows (Farrugia, 1997)'
_computing_publication_material     'SHELXL97 (Sheldrick, 2008)'
loop_
    _atom_site_type_symbol
    _atom_site_label
    _atom_site_fract_x
    _atom_site_fract_y
    _atom_site_fract_z
    _atom_site_U_iso_or_equiv
    _atom_site_adp_type
    _atom_site_calc_flag
    _atom_site_refinement_flags
    _atom_site_occupancy
    _atom_site_disorder_assembly
    _atom_site_disorder_group
    Fe Fe1 0.17373(7) 0.08483(15) 0.47425(7) 0.0262(3) Uani d . 1 . .
    C C1 0.2299(11) -0.1470(15) 0.5222(7) 0.078(4) Uani d U 1 . .
    H H1A 0.2698 -0.2160 0.4944 0.093 Uiso calc R 1 . .
    C C2 0.1358(12) -0.1582(16) 0.5128(7) 0.086(4) Uani d U 1 . .
    H H2A 0.1004 -0.2352 0.4764 0.103 Uiso calc R 1 . .
    C C3 0.1044(7) -0.0394(19) 0.5652(7) 0.070(3) Uani d U 1 . .
    H H3A 0.0433 -0.0214 0.5725 0.084 Uiso calc R 1 . .
    C C4 0.1768(8) 0.0509(14) 0.6059(6) 0.052(3) Uani d . 1 . .
    H H4A 0.1738 0.1426 0.6451 0.062 Uiso calc R 1 . .
    C C5 0.2532(7) -0.0163(15) 0.5796(6) 0.054(3) Uani d . 1 . .
    H H5A 0.3125 0.0210 0.5978 0.065 Uiso calc R 1 . .
    N N1 0.1412(4) 0.0387(8) 0.3504(4) 0.0274(14) Uani d . 1 . .
    C C6 0.1798(6) -0.0873(12) 0.3099(5) 0.040(2) Uani d . 1 . .
    H H6A 0.2255 -0.1524 0.3419 0.048 Uiso calc R 1 . .
    C C7 0.1574(7) -0.1279(13) 0.2252(6) 0.049(2) Uani d . 1 . .
    H H7A 0.1872 -0.2181 0.1996 0.059 Uiso calc R 1 . .
    C C8 0.0916(7) -0.0367(13) 0.1782(5) 0.045(2) Uani d . 1 . .
    H H8A 0.0745 -0.0626 0.1195 0.054 Uiso calc R 1 . .
    C C9 0.0508(6) 0.0922(13) 0.2171(5) 0.042(2) Uani d . 1 . .
    H H9A 0.0048 0.1577 0.1858 0.050 Uiso calc R 1 . .
    C C10 0.0771(6) 0.1266(11) 0.3024(5) 0.0334(19) Uani d . 1 . .
    H H10A 0.0483 0.2173 0.3285 0.040 Uiso calc R 1 . .
    C C11 0.1287(6) 0.2880(12) 0.4731(5) 0.035(2) Uani d . 1 . .
    O O1 0.0971(5) 0.4230(9) 0.4738(4) 0.0531(18) Uani d . 1 . .
    Sn Sn1 0.31362(4) 0.23728(8) 0.43713(3) 0.03269(17) Uani d . 1 . .
    C C12 0.3938(8) 0.3606(18) 0.5443(7) 0.072(4) Uani d . 1 . .
    H H12A 0.4362 0.2750 0.5719 0.086 Uiso calc R 1 . .
    H H12B 0.4297 0.4514 0.5209 0.086 Uiso calc R 1 . .
    C C13 0.3452(9) 0.4377(17) 0.6116(8) 0.083(4) Uani d . 1 . .
    H H13A 0.2973 0.5118 0.5848 0.107 Uiso calc R 1 . .
    H H13B 0.3870 0.5054 0.6506 0.107 Uiso calc R 1 . .
    H H13C 0.3193 0.3470 0.6438 0.107 Uiso calc R 1 . .
    C C14 0.4046(8) 0.0648(16) 0.3820(8) 0.071(3) Uani d . 1 . .
    H H14A 0.4156 -0.0345 0.4208 0.086 Uiso calc R 1 . .
    H H14B 0.3739 0.0217 0.3270 0.086 Uiso calc R 1 . .
    C C15 0.4914(9) 0.134(2) 0.3659(11) 0.108(5) Uani d . 1 . .
    H H15A 0.4826 0.2192 0.3202 0.141 Uiso calc R 1 . .
    H H15B 0.5291 0.0410 0.3485 0.141 Uiso calc R 1 . .
    H H15C 0.5206 0.1871 0.4183 0.141 Uiso calc R 1 . .
    C C16 0.2821(7) 0.4348(14) 0.3418(7) 0.061(3) Uani d . 1 . .
    H H16A 0.2572 0.3782 0.2878 0.073 Uiso calc R 1 . .
    H H16B 0.2338 0.5063 0.3608 0.073 Uiso calc R 1 . .
    C C17 0.3541(8) 0.5497(17) 0.3217(8) 0.081(4) Uani d . 1 . .
    H H17A 0.3804 0.6069 0.3742 0.105 Uiso calc R 1 . .
    H H17B 0.3295 0.6355 0.2800 0.105 Uiso calc R 1 . .
    H H17C 0.4004 0.4833 0.2975 0.105 Uiso calc R 1 . .
loop_
    _atom_site_aniso_label
    _atom_site_aniso_U_11
    _atom_site_aniso_U_22
    _atom_site_aniso_U_33
    _atom_site_aniso_U_12
    _atom_site_aniso_U_13
    _atom_site_aniso_U_23
    Fe1 0.0280(6) 0.0289(6) 0.0216(5) -0.0011(5) 0.0021(4) 0.0025(5)
    C1 0.136(9) 0.048(7) 0.053(7) 0.046(7) 0.027(7) 0.031(6)
    C2 0.150(10) 0.053(7) 0.044(6) -0.052(8) -0.029(7) 0.025(5)
    C3 0.039(5) 0.113(10) 0.055(6) -0.010(6) 0.000(5) 0.053(6)
    C4 0.075(8) 0.053(6) 0.030(5) 0.013(6) 0.012(5) 0.014(4)
    C5 0.038(5) 0.075(8) 0.046(6) -0.001(5) -0.006(4) 0.034(6)
    N1 0.029(3) 0.026(4) 0.028(3) 0.000(3) 0.009(3) 0.000(3)
    C6 0.043(5) 0.040(5) 0.037(4) 0.007(4) 0.002(4) -0.009(4)
    C7 0.058(6) 0.048(6) 0.043(5) -0.004(5) 0.006(5) -0.018(4)
    C8 0.057(6) 0.051(6) 0.027(4) -0.017(5) 0.007(4) -0.007(4)
    C9 0.044(5) 0.051(6) 0.028(4) -0.002(5) -0.004(4) 0.000(4)
    C10 0.037(5) 0.033(5) 0.029(4) 0.004(4) 0.002(3) 0.002(3)
    C11 0.035(4) 0.046(6) 0.023(4) 0.004(4) -0.001(3) -0.004(4)
    O1 0.066(5) 0.039(4) 0.052(4) 0.020(4) -0.001(3) -0.010(3)
    Sn1 0.0279(3) 0.0395(3) 0.0304(3) -0.0058(3) 0.00236(19) 0.0041(3)
    C12 0.061(7) 0.095(10) 0.056(7) -0.042(7) -0.004(5) -0.002(7)
    C13 0.107(11) 0.073(9) 0.067(8) -0.018(8) 0.003(7) -0.019(7)
    C14 0.060(7) 0.066(8) 0.094(9) 0.004(6) 0.031(6) 0.000(7)
    C15 0.066(9) 0.121(14) 0.148(14) 0.026(9) 0.051(9) 0.016(11)
    C16 0.059(7) 0.052(7) 0.069(7) -0.015(6) 0.000(5) 0.029(6)
    C17 0.068(8) 0.081(9) 0.095(9) 0.000(7) 0.019(7) 0.046(8)
_geom_special_details
;
All e.s.d.'s (except the e.s.d. in the dihedral angle between two l.s. planes)
are estimated using the full covariance matrix. The cell e.s.d.'s are taken
into account individually in the estimation of e.s.d.'s in distances, angles
and torsion angles; correlations between e.s.d.'s in cell parameters are only
used when they are defined by crystal symmetry. An approximate (isotropic)
treatment of cell e.s.d.'s is used for estimating e.s.d.'s involving l.s.
planes.
;
loop_
    _geom_bond_atom_site_label_1
    _geom_bond_atom_site_label_2
    _geom_bond_site_symmetry_2
    _geom_bond_distance
    _geom_bond_publ_flag
    Fe1 C11 . 1.728(9) ?
    Fe1 N1 . 1.984(6) ?
    Fe1 C5 . 2.080(8) ?
    Fe1 C4 . 2.082(9) ?
    Fe1 C2 . 2.096(11) ?
    Fe1 C1 . 2.103(10) ?
    Fe1 C3 . 2.104(10) ?
    Fe1 Sn1 . 2.5455(13) ?
    C1 C5 . 1.381(16) ?
    C1 C2 . 1.408(19) ?
    C1 H1A . 0.9500 ?
    C2 C3 . 1.362(19) ?
    C2 H2A . 0.9500 ?
    C3 C4 . 1.389(15) ?
    C3 H3A . 0.9500 ?
    C4 C5 . 1.372(14) ?
    C4 H4A . 0.9500 ?
    C5 H5A . 0.9500 ?
    N1 C10 . 1.341(10) ?
    N1 C6 . 1.343(10) ?
    C6 C7 . 1.371(12) ?
    C6 H6A . 0.9500 ?
    C7 C8 . 1.364(13) ?
    C7 H7A . 0.9500 ?
    C8 C9 . 1.362(13) ?
    C8 H8A . 0.9500 ?
    C9 C10 . 1.379(11) ?
    C9 H9A . 0.9500 ?
    C10 H10A . 0.9500 ?
    C11 O1 . 1.159(10) ?
    Sn1 C16 . 2.166(9) ?
    Sn1 C14 . 2.174(11) ?
    Sn1 C12 . 2.177(10) ?
    C12 C13 . 1.483(16) ?
    C12 H12A . 0.9900 ?
    C12 H12B . 0.9900 ?
    C13 H13A . 0.9800 ?
    C13 H13B . 0.9800 ?
    C13 H13C . 0.9800 ?
    C14 C15 . 1.461(17) ?
    C14 H14A . 0.9900 ?
    C14 H14B . 0.9900 ?
    C15 H15A . 0.9800 ?
    C15 H15B . 0.9800 ?
    C15 H15C . 0.9800 ?
    C16 C17 . 1.471(14) ?
    C16 H16A . 0.9900 ?
    C16 H16B . 0.9900 ?
    C17 H17A . 0.9800 ?
    C17 H17B . 0.9800 ?
    C17 H17C . 0.9800 ?
loop_
    _geom_angle_atom_site_label_1
    _geom_angle_atom_site_label_2
    _geom_angle_atom_site_label_3
    _geom_angle_site_symmetry_1
    _geom_angle_site_symmetry_3
    _geom_angle
    _geom_angle_publ_flag
    C11 Fe1 N1 . . 96.1(3) ?
    C11 Fe1 C5 . . 123.1(4) ?
    N1 Fe1 C5 . . 139.8(4) ?
    C11 Fe1 C4 . . 95.2(4) ?
    N1 Fe1 C4 . . 157.9(4) ?
    C5 Fe1 C4 . . 38.5(4) ?
    C11 Fe1 C2 . . 136.0(6) ?
    N1 Fe1 C2 . . 94.3(4) ?
    C5 Fe1 C2 . . 64.8(5) ?
    C4 Fe1 C2 . . 64.6(4) ?
    C11 Fe1 C1 . . 159.7(4) ?
    N1 Fe1 C1 . . 103.7(4) ?
    C5 Fe1 C1 . . 38.5(5) ?
    C4 Fe1 C1 . . 64.7(4) ?
    C2 Fe1 C1 . . 39.2(5) ?
    C11 Fe1 C3 . . 102.0(5) ?
    N1 Fe1 C3 . . 119.9(4) ?
    C5 Fe1 C3 . . 64.4(4) ?
    C4 Fe1 C3 . . 38.8(4) ?
    C2 Fe1 C3 . . 37.9(5) ?
    C1 Fe1 C3 . . 64.4(5) ?
    C11 Fe1 Sn1 . . 84.2(3) ?
    N1 Fe1 Sn1 . . 88.59(19) ?
    C5 Fe1 Sn1 . . 87.0(3) ?
    C4 Fe1 Sn1 . . 111.5(3) ?
    C2 Fe1 Sn1 . . 138.8(5) ?
    C1 Fe1 Sn1 . . 100.3(4) ?
    C3 Fe1 Sn1 . . 149.5(3) ?
    C5 C1 C2 . . 106.8(11) ?
    C5 C1 Fe1 . . 69.8(6) ?
    C2 C1 Fe1 . . 70.1(6) ?
    C5 C1 H1A . . 126.6 ?
    C2 C1 H1A . . 126.6 ?
    Fe1 C1 H1A . . 125.0 ?
    C3 C2 C1 . . 108.1(11) ?
    C3 C2 Fe1 . . 71.4(7) ?
    C1 C2 Fe1 . . 70.7(6) ?
    C3 C2 H2A . . 126.0 ?
    C1 C2 H2A . . 126.0 ?
    Fe1 C2 H2A . . 123.6 ?
    C2 C3 C4 . . 108.5(11) ?
    C2 C3 Fe1 . . 70.8(6) ?
    C4 C3 Fe1 . . 69.8(6) ?
    C2 C3 H3A . . 125.7 ?
    C4 C3 H3A . . 125.7 ?
    Fe1 C3 H3A . . 125.3 ?
    C5 C4 C3 . . 107.7(10) ?
    C5 C4 Fe1 . . 70.7(5) ?
    C3 C4 Fe1 . . 71.5(6) ?
    C5 C4 H4A . . 126.2 ?
    C3 C4 H4A . . 126.2 ?
    Fe1 C4 H4A . . 123.4 ?
    C4 C5 C1 . . 109.0(10) ?
    C4 C5 Fe1 . . 70.8(5) ?
    C1 C5 Fe1 . . 71.6(6) ?
    C4 C5 H5A . . 125.5 ?
    C1 C5 H5A . . 125.5 ?
    Fe1 C5 H5A . . 123.6 ?
    C10 N1 C6 . . 115.6(7) ?
    C10 N1 Fe1 . . 122.4(5) ?
    C6 N1 Fe1 . . 121.9(5) ?
    N1 C6 C7 . . 124.0(9) ?
    N1 C6 H6A . . 118.0 ?
    C7 C6 H6A . . 118.0 ?
    C8 C7 C6 . . 118.9(9) ?
    C8 C7 H7A . . 120.6 ?
    C6 C7 H7A . . 120.6 ?
    C9 C8 C7 . . 118.8(8) ?
    C9 C8 H8A . . 120.6 ?
    C7 C8 H8A . . 120.6 ?
    C8 C9 C10 . . 119.2(9) ?
    C8 C9 H9A . . 120.4 ?
    C10 C9 H9A . . 120.4 ?
    N1 C10 C9 . . 123.5(8) ?
    N1 C10 H10A . . 118.3 ?
    C9 C10 H10A . . 118.3 ?
    O1 C11 Fe1 . . 178.3(8) ?
    C16 Sn1 C14 . . 105.3(5) ?
    C16 Sn1 C12 . . 105.9(5) ?
    C14 Sn1 C12 . . 105.5(5) ?
    C16 Sn1 Fe1 . . 111.9(3) ?
    C14 Sn1 Fe1 . . 112.1(3) ?
    C12 Sn1 Fe1 . . 115.3(3) ?
    C13 C12 Sn1 . . 117.3(8) ?
    C13 C12 H12A . . 108.0 ?
    Sn1 C12 H12A . . 108.0 ?
    C13 C12 H12B . . 108.0 ?
    Sn1 C12 H12B . . 108.0 ?
    H12A C12 H12B . . 107.2 ?
    C12 C13 H13A . . 109.5 ?
    C12 C13 H13B . . 109.5 ?
    H13A C13 H13B . . 109.5 ?
    C12 C13 H13C . . 109.5 ?
    H13A C13 H13C . . 109.5 ?
    H13B C13 H13C . . 109.5 ?
    C15 C14 Sn1 . . 117.2(10) ?
    C15 C14 H14A . . 108.0 ?
    Sn1 C14 H14A . . 108.0 ?
    C15 C14 H14B . . 108.0 ?
    Sn1 C14 H14B . . 108.0 ?
    H14A C14 H14B . . 107.2 ?
    C14 C15 H15A . . 109.5 ?
    C14 C15 H15B . . 109.5 ?
    H15A C15 H15B . . 109.5 ?
    C14 C15 H15C . . 109.5 ?
    H15A C15 H15C . . 109.5 ?
    H15B C15 H15C . . 109.5 ?
    C17 C16 Sn1 . . 118.6(8) ?
    C17 C16 H16A . . 107.7 ?
    Sn1 C16 H16A . . 107.7 ?
    C17 C16 H16B . . 107.7 ?
    Sn1 C16 H16B . . 107.7 ?
    H16A C16 H16B . . 107.1 ?
    C16 C17 H17A . . 109.5 ?
    C16 C17 H17B . . 109.5 ?
    H17A C17 H17B . . 109.5 ?
    C16 C17 H17C . . 109.5 ?
    H17A C17 H17C . . 109.5 ?
    H17B C17 H17C . . 109.5 ?
loop_
    _geom_torsion_atom_site_label_1
    _geom_torsion_atom_site_label_2
    _geom_torsion_atom_site_label_3
    _geom_torsion_atom_site_label_4
    _geom_torsion_site_symmetry_1
    _geom_torsion_site_symmetry_2
    _geom_torsion_site_symmetry_3
    _geom_torsion_site_symmetry_4
    _geom_torsion
    _geom_torsion_publ_flag
    C11 Fe1 C1 C5 . . . . -30(2) ?
    N1 Fe1 C1 C5 . . . . 162.9(6) ?
    C4 Fe1 C1 C5 . . . . -37.2(6) ?
    C2 Fe1 C1 C5 . . . . -117.3(10) ?
    C3 Fe1 C1 C5 . . . . -80.3(7) ?
    Sn1 Fe1 C1 C5 . . . . 71.8(7) ?
    C11 Fe1 C1 C2 . . . . 87.8(18) ?
    N1 Fe1 C1 C2 . . . . -79.8(8) ?
    C5 Fe1 C1 C2 . . . . 117.3(10) ?
    C4 Fe1 C1 C2 . . . . 80.1(8) ?
    C3 Fe1 C1 C2 . . . . 37.0(7) ?
    Sn1 Fe1 C1 C2 . . . . -170.8(7) ?
    C5 C1 C2 C3 . . . . -1.4(12) ?
    Fe1 C1 C2 C3 . . . . -61.9(8) ?
    C5 C1 C2 Fe1 . . . . 60.5(7) ?
    C11 Fe1 C2 C3 . . . . -32.4(10) ?
    N1 Fe1 C2 C3 . . . . -135.8(7) ?
    C5 Fe1 C2 C3 . . . . 80.0(7) ?
    C4 Fe1 C2 C3 . . . . 37.3(6) ?
    C1 Fe1 C2 C3 . . . . 117.7(10) ?
    Sn1 Fe1 C2 C3 . . . . 131.4(7) ?
    C11 Fe1 C2 C1 . . . . -150.1(8) ?
    N1 Fe1 C2 C1 . . . . 106.5(8) ?
    C5 Fe1 C2 C1 . . . . -37.7(7) ?
    C4 Fe1 C2 C1 . . . . -80.4(7) ?
    C3 Fe1 C2 C1 . . . . -117.7(10) ?
    Sn1 Fe1 C2 C1 . . . . 13.8(10) ?
    C1 C2 C3 C4 . . . . 1.7(12) ?
    Fe1 C2 C3 C4 . . . . -59.8(7) ?
    C1 C2 C3 Fe1 . . . . 61.5(7) ?
    C11 Fe1 C3 C2 . . . . 157.6(8) ?
    N1 Fe1 C3 C2 . . . . 53.3(8) ?
    C5 Fe1 C3 C2 . . . . -81.3(8) ?
    C4 Fe1 C3 C2 . . . . -119.1(11) ?
    C1 Fe1 C3 C2 . . . . -38.3(7) ?
    Sn1 Fe1 C3 C2 . . . . -103.3(11) ?
    C11 Fe1 C3 C4 . . . . -83.3(7) ?
    N1 Fe1 C3 C4 . . . . 172.4(6) ?
    C5 Fe1 C3 C4 . . . . 37.9(7) ?
    C2 Fe1 C3 C4 . . . . 119.1(11) ?
    C1 Fe1 C3 C4 . . . . 80.8(8) ?
    Sn1 Fe1 C3 C4 . . . . 15.8(13) ?
    C2 C3 C4 C5 . . . . -1.3(11) ?
    Fe1 C3 C4 C5 . . . . -61.8(7) ?
    C2 C3 C4 Fe1 . . . . 60.4(7) ?
    C11 Fe1 C4 C5 . . . . -140.1(7) ?
    N1 Fe1 C4 C5 . . . . 99.5(11) ?
    C2 Fe1 C4 C5 . . . . 80.8(8) ?
    C1 Fe1 C4 C5 . . . . 37.3(7) ?
    C3 Fe1 C4 C5 . . . . 117.2(10) ?
    Sn1 Fe1 C4 C5 . . . . -54.3(7) ?
    C11 Fe1 C4 C3 . . . . 102.7(8) ?
    N1 Fe1 C4 C3 . . . . -17.7(14) ?
    C5 Fe1 C4 C3 . . . . -117.2(10) ?
    C2 Fe1 C4 C3 . . . . -36.4(8) ?
    C1 Fe1 C4 C3 . . . . -80.0(9) ?
    Sn1 Fe1 C4 C3 . . . . -171.5(7) ?
    C3 C4 C5 C1 . . . . 0.4(11) ?
    Fe1 C4 C5 C1 . . . . -61.8(7) ?
    C3 C4 C5 Fe1 . . . . 62.3(7) ?
    C2 C1 C5 C4 . . . . 0.6(11) ?
    Fe1 C1 C5 C4 . . . . 61.3(7) ?
    C2 C1 C5 Fe1 . . . . -60.7(7) ?
    C11 Fe1 C5 C4 . . . . 49.7(8) ?
    N1 Fe1 C5 C4 . . . . -144.9(6) ?
    C2 Fe1 C5 C4 . . . . -80.2(8) ?
    C1 Fe1 C5 C4 . . . . -118.5(10) ?
    C3 Fe1 C5 C4 . . . . -38.1(7) ?
    Sn1 Fe1 C5 C4 . . . . 130.9(7) ?
    C11 Fe1 C5 C1 . . . . 168.2(8) ?
    N1 Fe1 C5 C1 . . . . -26.3(10) ?
    C4 Fe1 C5 C1 . . . . 118.5(10) ?
    C2 Fe1 C5 C1 . . . . 38.3(8) ?
    C3 Fe1 C5 C1 . . . . 80.4(9) ?
    Sn1 Fe1 C5 C1 . . . . -110.6(8) ?
    C11 Fe1 N1 C10 . . . . -19.8(7) ?
    C5 Fe1 N1 C10 . . . . 172.4(7) ?
    C4 Fe1 N1 C10 . . . . 100.5(11) ?
    C2 Fe1 N1 C10 . . . . 117.3(8) ?
    C1 Fe1 N1 C10 . . . . 155.9(7) ?
    C3 Fe1 N1 C10 . . . . 87.8(8) ?
    Sn1 Fe1 N1 C10 . . . . -103.8(6) ?
    C11 Fe1 N1 C6 . . . . 162.7(7) ?
    C5 Fe1 N1 C6 . . . . -5.1(9) ?
    C4 Fe1 N1 C6 . . . . -77.0(11) ?
    C2 Fe1 N1 C6 . . . . -60.2(8) ?
    C1 Fe1 N1 C6 . . . . -21.6(8) ?
    C3 Fe1 N1 C6 . . . . -89.7(8) ?
    Sn1 Fe1 N1 C6 . . . . 78.7(6) ?
    C10 N1 C6 C7 . . . . 0.0(13) ?
    Fe1 N1 C6 C7 . . . . 177.7(7) ?
    N1 C6 C7 C8 . . . . -0.4(15) ?
    C6 C7 C8 C9 . . . . 0.4(15) ?
    C7 C8 C9 C10 . . . . 0.0(14) ?
    C6 N1 C10 C9 . . . . 0.4(12) ?
    Fe1 N1 C10 C9 . . . . -177.3(7) ?
    C8 C9 C10 N1 . . . . -0.4(14) ?
    C11 Fe1 Sn1 C16 . . . . -42.6(4) ?
    N1 Fe1 Sn1 C16 . . . . 53.7(4) ?
    C5 Fe1 Sn1 C16 . . . . -166.2(5) ?
    C4 Fe1 Sn1 C16 . . . . -135.9(5) ?
    C2 Fe1 Sn1 C16 . . . . 148.6(6) ?
    C1 Fe1 Sn1 C16 . . . . 157.4(5) ?
    C3 Fe1 Sn1 C16 . . . . -146.4(9) ?
    C11 Fe1 Sn1 C14 . . . . -160.6(5) ?
    N1 Fe1 Sn1 C14 . . . . -64.4(4) ?
    C5 Fe1 Sn1 C14 . . . . 75.7(5) ?
    C4 Fe1 Sn1 C14 . . . . 106.1(5) ?
    C2 Fe1 Sn1 C14 . . . . 30.5(6) ?
    C1 Fe1 Sn1 C14 . . . . 39.3(5) ?
    C3 Fe1 Sn1 C14 . . . . 95.5(9) ?
    C11 Fe1 Sn1 C12 . . . . 78.7(5) ?
    N1 Fe1 Sn1 C12 . . . . 174.9(5) ?
    C5 Fe1 Sn1 C12 . . . . -45.0(6) ?
    C4 Fe1 Sn1 C12 . . . . -14.6(5) ?
    C2 Fe1 Sn1 C12 . . . . -90.2(7) ?
    C1 Fe1 Sn1 C12 . . . . -81.4(6) ?
    C3 Fe1 Sn1 C12 . . . . -25.2(9) ?
    C16 Sn1 C12 C13 . . . . 89.4(10) ?
    C14 Sn1 C12 C13 . . . . -159.2(10) ?
    Fe1 Sn1 C12 C13 . . . . -35.0(11) ?
    C16 Sn1 C14 C15 . . . . 64.0(12) ?
    C12 Sn1 C14 C15 . . . . -47.8(12) ?
    Fe1 Sn1 C14 C15 . . . . -174.1(10) ?
    C14 Sn1 C16 C17 . . . . -65.9(11) ?
    C12 Sn1 C16 C17 . . . . 45.6(11) ?
    Fe1 Sn1 C16 C17 . . . . 172.0(9) ?
data_FePySnR3
_journal_date_recd_electronic     2008-10-20
_journal_date_accepted     2008-11-14
_journal_name_full     'Acta Crystallographica, Section E'
_journal_year     2008
_journal_volume     64
_journal_issue     12
_journal_page_first     m1578
_journal_page_last     m1578
_journal_paper_category     QM
_journal_coeditor_code     WM2203
_publ_contact_author_name     ' Dr prof. Hiroshi Nakazawa '
_publ_contact_author_address
;
Department of Chemistry, Graduate School of Science, Osaka City University,
Sumiyoshi-ku, Osaka 558-8585, Japan
;
_publ_contact_author_email     ' nakazawa@sci.osaka-cu.ac.jp '
_publ_contact_author_fax     '81 6 6605 2522 '
_publ_contact_author_phone     '81 6 6605 2547 '
_publ_section_title
;
Carbonyl(\h^5^-cyclopentadienyl)(pyridine)(triethylstannyl)iron(II)
;
loop_
    _publ_author_name
    _publ_author_address
    ' Masumi Itazaki '
;
Department of Chemistry, Graduate School of Science, Osaka City University,
Sumiyoshi-ku, Osaka 558-8585, Japan
;
    ' Masahiro Kamitani '
;
Department of Chemistry, Graduate School of Science, Osaka City University,
Sumiyoshi-ku, Osaka 558-8585, Japan
;
    ' Hiroshi Nakazawa '
;
Department of Chemistry, Graduate School of Science, Osaka City University,
Sumiyoshi-ku, Osaka 558-8585, Japan
;
