# Supplementary material for: Carbon­yl(η5-cyclo­penta­dien­yl)(pyridine)(triethyl­stann­yl)iron(II)
Source: Acta Crystallogr Sect E Struct Rep Online. 2008 Nov 20;64(Pt 12):m1578. doi: 10.1107/S1600536808037781 (PMC2959867; doi:10.1107/S1600536808037781)
Supplement: Supplementary file 2 [file e-64-m1578-Isup2.hkl]

# 
# h,k,l, Fc-squared, Fo-squared, sigma(Fo-squared) and status flag 
# 
data_I
_shelx_title ' _saku-kami-070629' 
_shelx_refln_list_code          4 
_shelx_F_calc_maximum      238.88 
_exptl_crystal_F_000       872.00 
_reflns_d_resolution_high  0.7700 
 
loop_ 
 _symmetry_equiv_pos_as_xyz 
 'x, y, z' 
 '-x, y+1/2, -z+1/2' 
 '-x, -y, -z' 
 'x, -y-1/2, z-1/2' 
 
_cell_length_a    15.0385 
_cell_length_b     7.8271 
_cell_length_c    15.7174 
_cell_angle_alpha  90.000 
_cell_angle_beta   96.783 
_cell_angle_gamma  90.000 
 
_shelx_F_squared_multiplier     1.000 
 
loop_ 
 _refln_index_h 
 _refln_index_k 
 _refln_index_l 
 _refln_F_squared_calc 
 _refln_F_squared_meas 
 _refln_F_squared_sigma 
 _refln_observed_status 
   3   0   0       18.40      290.99    131.29 o 
   5   0   0    17244.92    16951.25    280.05 o 
   6   0   0    24523.42    24801.58    280.45 o 
   7   0   0     2605.78     2193.77    145.21 o 
   8   0   0    21305.42    21822.86    299.41 o 
   9   0   0      516.90      495.63    122.50 o 
  10   0   0     4239.94     4279.04    180.19 o 
  11   0   0     2142.35     2244.51    170.52 o 
  12   0   0     3056.43     2725.78    180.47 o 
  13   0   0     3604.02     3326.83    361.11 o 
  14   0   0     6558.10     6869.59    729.64 o 
  15   0   0     1339.84     1411.64    332.90 o 
  16   0   0     2908.80     2809.42    190.59 o 
  17   0   0        5.70      401.48    270.66 o 
  18   0   0      204.57      335.01    226.00 o 
  19   0   0      657.69      674.50    178.47 o 
   3   1   0       26.35      252.78     45.76 o 
   4   1   0    23965.27    24040.09    201.17 o 
   5   1   0     5515.00     5107.47    145.04 o 
   6   1   0     8087.48     8045.92    126.25 o 
   7   1   0    21030.65    20455.34    194.86 o 
   8   1   0      384.87      468.83    100.63 o 
   9   1   0    12928.89    12295.79    210.00 o 
  10   1   0     2355.88     2279.67     95.76 o 
  11   1   0      485.79      606.61     65.90 o 
  12   1   0     6089.71     6397.65    152.00 o 
  13   1   0     2185.55     2477.66    140.07 o 
  14   1   0     1561.58     1412.81    124.70 o 
  15   1   0     3819.27     3897.55    161.19 o 
  16   1   0        3.18      136.25     86.51 o 
  17   1   0     1510.03     1503.94     99.25 o 
  18   1   0      476.65      439.89     88.78 o 
  19   1   0        1.93      174.77    103.25 o 
   0   2   0      140.18      273.58    132.59 o 
   1   2   0     9731.71     9983.71    115.87 o 
   2   2   0     4045.50     4178.29     64.56 o 
   3   2   0    26908.12    27676.54    137.09 o 
   4   2   0     2160.57     1974.55     43.50 o 
   5   2   0    17918.33    16920.42    160.21 o 
   6   2   0     6742.88     6700.33    108.95 o 
   7   2   0     1732.61     1565.12     62.34 o 
   8   2   0     8444.27     8479.51     95.19 o 
   9   2   0     5066.54     4970.58     85.95 o 
  10   2   0     3982.48     3987.59     81.87 o 
  11   2   0    12311.85    12057.72    180.15 o 
  12   2   0      383.25      431.53     54.30 o 
  13   2   0     4085.40     4165.33    171.66 o 
  14   2   0      782.00      829.74     74.90 o 
  15   2   0        7.31      190.81     79.41 o 
  16   2   0     2447.51     2328.21    105.72 o 
  17   2   0      779.73      716.18    121.14 o 
  18   2   0      714.34      629.09    109.62 o 
  19   2   0     1020.99      778.20    112.83 o 
   1   3   0     1629.53     1463.99     71.24 o 
   2   3   0    21506.60    21751.18    222.21 o 
   3   3   0     4072.73     4051.67     71.51 o 
   4   3   0    28373.27    28731.53    166.49 o 
   5   3   0      287.30      371.96     53.63 o 
   6   3   0     9466.19     9475.79    123.04 o 
   7   3   0     1949.38     1982.55    107.60 o 
   8   3   0     2037.06     2025.79     84.35 o 
   9   3   0     2768.73     2716.22     97.82 o 
  10   3   0    12579.08    12390.14    163.04 o 
  11   3   0     1772.58     1581.86     89.12 o 
  12   3   0     5525.61     5619.50    238.71 o 
  13   3   0        0.38      220.88     76.05 o 
  14   3   0      700.27      573.51     76.10 o 
  15   3   0     1401.15     1377.77    141.39 o 
  16   3   0      407.82      335.38     86.91 o 
  17   3   0     1673.64     1674.28    145.56 o 
  18   3   0     1312.81      910.19    127.23 o 
   0   4   0     3161.52     2765.07    144.68 o 
   1   4   0     4317.67     4148.58    140.99 o 
   2   4   0     4687.29     4462.53    118.08 o 
   3   4   0    18857.80    19008.06    167.43 o 
   4   4   0       40.59      157.44     70.95 o 
   5   4   0    13346.92    13196.23    150.47 o 
   6   4   0     1594.01     1672.55    130.33 o 
   7   4   0     1561.06     1773.02    169.64 o 
   8   4   0     2880.97     2720.75     90.51 o 
   9   4   0     4271.29     3908.86    103.42 o 
  10   4   0     1898.45     1757.01     78.97 o 
  11   4   0     5476.31     5285.42    128.66 o 
  12   4   0      223.47      248.79     57.40 o 
  13   4   0     1670.57     1478.66     84.69 o 
  14   4   0      613.40      504.79    120.50 o 
  15   4   0        4.61      -27.88     88.25 o 
  16   4   0     1395.73     1197.00    169.54 o 
  17   4   0      606.53      491.25    126.80 o 
   1   5   0    16596.42    17157.85    216.76 o 
   3   5   0     1524.20     1657.13     90.06 o 
   4   5   0     2180.33     2145.47     88.56 o 
   5   5   0     3875.38     3875.53     70.57 o 
   6   5   0     3564.77     3388.35     81.20 o 
   7   5   0     7579.35     7542.70    127.58 o 
   8   5   0      580.23      649.30     95.82 o 
   9   5   0     2639.86     2830.05    154.51 o 
  10   5   0     1333.72     1636.39    184.19 o 
  11   5   0      121.45      243.16    123.16 o 
  12   5   0     2183.24     1890.23    455.43 o 
  13   5   0      446.80      280.51    119.93 o 
  14   5   0      747.02      520.77    130.71 o 
  15   5   0     1351.03     1450.69    582.65 o 
  16   5   0       32.43      423.74    179.79 o 
   0   6   0    14772.87    15216.46    306.08 o 
   1   6   0        1.67      114.34    113.65 o 
   2   6   0     4326.85     4356.44    138.27 o 
   3   6   0      673.22      874.11     88.52 o 
   4   6   0      457.73      540.86     63.93 o 
   5   6   0     1211.79     1085.66     88.19 o 
   6   6   0     5530.57     5386.01     80.54 o 
   7   6   0      561.81      532.50     92.60 o 
   8   6   0     7035.30     7319.52    196.71 o 
   9   6   0      126.41      259.79    276.84 o 
  10   6   0     1110.59     1107.13    158.55 o 
  11   6   0      103.87      374.31    163.74 o 
  12   6   0      276.30      301.31    161.58 o 
  13   6   0      638.70     1056.92    524.82 o 
  14   6   0     1724.46     1489.85    311.11 o 
  15   6   0      628.60      574.07    134.59 o 
   1   7   0     3570.64     3422.97    203.20 o 
   2   7   0      401.72      253.07     75.68 o 
   3   7   0      174.94      301.06     95.80 o 
   4   7   0     2020.51     2075.74     86.51 o 
   5   7   0      253.96      353.97     49.81 o 
   6   7   0      404.48      379.60     45.66 o 
   7   7   0     2235.26     2241.22    151.79 o 
   8   7   0        8.60      417.74     94.41 o 
   9   7   0     1901.29     2103.64    298.90 o 
  10   7   0       67.13       88.02    163.43 o 
  11   7   0       57.83      169.33    130.52 o 
  12   7   0      543.63      633.50    169.48 o 
  13   7   0      370.61      548.32    154.47 o 
  14   7   0      562.49      491.08    129.02 o 
   0   8   0      323.96      282.33    169.26 o 
   1   8   0      326.50      509.00    118.07 o 
   2   8   0      246.02      320.34    116.29 o 
   3   8   0     1928.75     1706.90    147.80 o 
   4   8   0      106.31      203.34     57.73 o 
   5   8   0     1419.82     1318.25     82.10 o 
   6   8   0       65.32      208.39     89.93 o 
   7   8   0       41.70       75.88     69.37 o 
   8   8   0      464.57      608.11    168.63 o 
   9   8   0      198.33      501.98    169.31 o 
  10   8   0      230.73      262.63    185.57 o 
  11   8   0      804.13     1357.92    210.27 o 
   1   9   0        5.18      141.12    121.52 o 
   2   9   0     1131.70     1239.25    102.91 o 
   3   9   0       81.82      146.60     82.44 o 
   4   9   0     1239.36     1537.48    174.57 o 
   5   9   0        0.43      260.97    139.77 o 
   6   9   0      384.32      394.18    136.96 o 
   7   9   0       72.58      316.85    180.21 o 
   8   9   0       22.70       57.13    141.89 o 
   9   9   0      166.52      382.52    163.10 o 
   0  10   0      177.74      134.95    107.08 o 
   1  10   0      102.93      207.68     86.30 o 
   2  10   0       97.35      306.20    138.71 o 
   3  10   0      428.62      474.20    130.21 o 
 -19   1   1        2.78      124.81    100.35 o 
 -18   1   1       48.81       73.10     81.86 o 
 -17   1   1      159.49      221.22     59.90 o 
 -16   1   1      101.03      203.74    119.01 o 
 -15   1   1      238.99      463.06    124.55 o 
 -14   1   1     1221.42     1379.14    121.62 o 
 -13   1   1       32.47      291.36    184.24 o 
 -12   1   1     2940.57     2659.63    181.63 o 
 -11   1   1      619.55      602.27     88.00 o 
 -10   1   1        2.04      246.10    121.40 o 
  -9   1   1     1117.92      945.82     84.95 o 
  -8   1   1     3068.11     2853.90    116.86 o 
  -7   1   1       10.43      211.89     84.88 o 
  -6   1   1     4139.91     3692.69    124.30 o 
  -5   1   1     5566.32     5470.88    112.88 o 
  -4   1   1      231.97      357.76     71.25 o 
  -3   1   1    43030.80    46329.57    316.96 o 
   2   1   1      250.56      375.79     29.45 o 
   3   1   1     3901.60     4045.59     46.24 o 
   4   1   1      135.03      420.01     59.45 o 
   5   1   1     1075.06      973.31     48.65 o 
   6   1   1     7299.74     7282.79     90.15 o 
   7   1   1     2877.98     2713.12     75.10 o 
   8   1   1      736.92      619.51     62.27 o 
   9   1   1     3201.19     3270.92    110.14 o 
  10   1   1      179.88      383.66     82.82 o 
  11   1   1       32.71      141.72     75.12 o 
  12   1   1      459.88      427.85     74.93 o 
  13   1   1       57.85      341.03    101.86 o 
  14   1   1      875.78      980.19     86.99 o 
  15   1   1      289.58      331.06     62.89 o 
  16   1   1      172.35      247.21     62.94 o 
  17   1   1      242.56      250.94     67.80 o 
  18   1   1       48.11      180.93    101.86 o 
  19   1   1        0.00      282.37    102.76 o 
 -19   2   1      187.13      266.47     89.92 o 
 -18   2   1       11.45      231.75    107.90 o 
 -17   2   1        2.14      110.05     92.08 o 
 -16   2   1       82.96       65.44     72.52 o 
 -15   2   1      183.58      290.42     99.14 o 
 -14   2   1      143.55      236.03     84.84 o 
 -13   2   1     1447.09     1395.11    109.90 o 
 -12   2   1       30.05       66.76     72.20 o 
 -11   2   1     1708.79     1476.61     75.00 o 
 -10   2   1     1353.73     1291.14     66.65 o 
  -9   2   1     1017.67     1030.02     93.93 o 
  -8   2   1     1029.68     1025.11     59.09 o 
  -7   2   1     5170.75     5184.27     60.81 o 
  -6   2   1      280.57      111.68     54.00 o 
  -5   2   1     5655.37     4875.48    141.56 o 
  -4   2   1     3857.50     3780.27     84.11 o 
  -3   2   1      261.01      308.80     71.01 o 
  -2   2   1     4617.22     4872.72     88.72 o 
  -1   2   1      140.05      244.76     80.81 o 
   0   2   1     2909.48     2991.18    113.89 o 
   1   2   1     3133.40     2997.95    107.40 o 
   2   2   1      512.04      635.73     66.75 o 
   3   2   1     4523.64     4344.19     60.33 o 
   4   2   1     2007.43     1926.43     49.56 o 
   5   2   1     2251.16     1967.91     86.82 o 
   6   2   1      117.25      266.27     60.66 o 
   7   2   1    13604.36    13673.00    113.04 o 
   8   2   1     1474.98     1413.44     80.51 o 
   9   2   1      864.96      878.73     55.67 o 
  10   2   1      874.66      823.73     51.78 o 
  11   2   1      115.73      282.59     64.09 o 
  12   2   1       13.43      192.10     54.82 o 
  13   2   1      941.70      818.25     89.13 o 
  14   2   1      220.18      265.41     93.80 o 
  15   2   1      406.44      368.44     88.80 o 
  16   2   1      388.16      310.83     51.26 o 
  17   2   1        9.02      258.95     98.30 o 
  18   2   1       26.13       70.54     90.66 o 
 -18   3   1       14.52      -17.02    199.13 o 
 -17   3   1       69.55      174.01    136.48 o 
 -16   3   1       68.06      310.14    107.33 o 
 -15   3   1        1.37      335.36    108.86 o 
 -14   3   1       95.83      387.76    108.20 o 
 -13   3   1        1.63      162.03    173.41 o 
 -12   3   1      122.37      230.53     82.06 o 
 -11   3   1       79.75      174.32     77.97 o 
 -10   3   1      160.90      237.86     65.15 o 
  -9   3   1      573.63      464.04     78.70 o 
  -8   3   1      666.11      685.12     49.09 o 
  -7   3   1      869.61      831.28     50.57 o 
  -6   3   1      706.50      612.11     52.73 o 
  -5   3   1     1351.05     1241.30     65.15 o 
  -4   3   1        0.84       42.82     67.80 o 
  -3   3   1     1080.51      925.65     56.02 o 
  -2   3   1      236.29      187.50     84.09 o 
  -1   3   1     1688.31     1457.78     76.33 o 
   0   3   1      985.55      951.94     86.87 o 
   1   3   1      234.62      259.94     72.61 o 
   2   3   1      893.61      695.10     52.24 o 
   3   3   1      216.75      227.07     80.98 o 
   4   3   1      668.35      539.65     47.92 o 
   5   3   1      866.29      709.62     41.57 o 
   6   3   1      834.00      816.11     72.52 o 
   7   3   1        7.56      207.74     72.50 o 
   8   3   1      846.52      771.12     53.56 o 
   9   3   1       88.25      160.94     64.24 o 
  10   3   1       52.38      285.04     77.55 o 
  11   3   1      290.95      285.99     68.31 o 
  12   3   1        9.42       70.62     70.42 o 
  13   3   1      346.84      294.34     59.60 o 
  14   3   1       12.43      147.30     61.42 o 
  15   3   1      103.15      216.63     69.04 o 
  16   3   1       35.49      137.07    123.88 o 
  17   3   1       26.40      108.10     96.10 o 
  18   3   1        8.24      232.30    134.54 o 
 -17   4   1        2.88      181.74    173.50 o 
 -16   4   1      442.05      441.21    207.54 o 
 -15   4   1       55.86      116.07     60.69 o 
 -14   4   1       30.85      331.91    124.00 o 
 -13   4   1        1.89      162.00     48.22 o 
 -12   4   1      193.82      362.53     82.57 o 
 -11   4   1      325.19      350.87     83.16 o 
 -10   4   1     3918.94     3799.79    186.50 o 
  -9   4   1       13.62      240.55     71.37 o 
  -8   4   1     3524.80     3357.07    122.98 o 
  -7   4   1      203.19      190.88     69.10 o 
  -6   4   1      893.85      932.80     95.61 o 
  -5   4   1      114.83      185.90     61.12 o 
  -4   4   1    14798.78    14675.08    194.34 o 
  -3   4   1       14.27      133.53     96.09 o 
  -2   4   1     7075.94     6973.58    128.41 o 
  -1   4   1      797.19      641.38     63.90 o 
   0   4   1        4.93      138.30     95.25 o 
   1   4   1      525.90      587.27     63.90 o 
   2   4   1     3589.95     3390.47    118.02 o 
   3   4   1      239.27      206.78     41.23 o 
   4   4   1     7701.18     7714.83    106.51 o 
   5   4   1     2965.82     2593.40     87.92 o 
   6   4   1      890.29     1030.72     74.91 o 
   7   4   1      346.38      354.55     60.37 o 
   8   4   1      745.68      958.39     88.04 o 
   9   4   1      371.31      232.71     53.23 o 
  10   4   1      493.70      602.43     91.88 o 
  11   4   1      257.87      227.96     67.07 o 
  12   4   1      434.91      540.13    107.20 o 
  13   4   1      102.73      462.53    146.24 o 
  14   4   1       63.16      179.68     65.55 o 
  15   4   1       12.34      110.42     93.57 o 
  16   4   1      166.69      185.32    104.09 o 
  17   4   1      167.46      210.17    104.07 o 
 -16   5   1        0.07      446.13    185.70 o 
 -15   5   1      137.16      546.03    196.38 o 
 -14   5   1        7.33      221.46    166.46 o 
 -13   5   1      289.70      377.83    195.06 o 
 -12   5   1       14.40       77.22    170.78 o 
 -11   5   1     2034.40     2008.74    213.35 o 
 -10   5   1       44.51       -6.96    149.30 o 
  -9   5   1     2373.85     2385.03    194.51 o 
  -8   5   1       91.05      164.41    171.30 o 
  -7   5   1       48.43      223.29     62.20 o 
  -6   5   1        3.05      153.01     57.94 o 
  -5   5   1     2849.43     2919.56    107.97 o 
  -4   5   1      178.57      257.37     46.76 o 
  -3   5   1     8228.25     8033.37    137.71 o 
  -2   5   1      711.36      717.09     99.42 o 
  -1   5   1      753.38      571.93     74.30 o 
   0   5   1        2.01      107.32     91.52 o 
   1   5   1     1094.04     1223.87     99.45 o 
   2   5   1      613.16      646.91     65.54 o 
   3   5   1     4709.68     4682.68    100.25 o 
   4   5   1      981.69     1097.96     66.06 o 
   5   5   1     3679.12     3824.27    139.20 o 
   6   5   1     1072.54     1168.03     55.50 o 
   7   5   1       53.46      177.60     73.93 o 
   8   5   1       55.67      168.53    107.93 o 
   9   5   1     1073.70     1232.71    207.30 o 
  10   5   1      855.40      695.61    116.89 o 
  11   5   1      833.01     1048.31    114.27 o 
  12   5   1      368.79      340.87     75.64 o 
  13   5   1      235.09      267.46    130.07 o 
  14   5   1       16.06      247.48    219.36 o 
  15   5   1       78.60      337.16    163.99 o 
  16   5   1      185.14      302.54    166.02 o 
 -15   6   1      172.02      374.05    156.62 o 
 -14   6   1        8.53      167.34    234.40 o 
 -13   6   1      298.19      236.45    135.49 o 
 -12   6   1      434.22      652.45    138.36 o 
 -11   6   1      194.11      284.80    138.59 o 
 -10   6   1      207.78      257.84    171.43 o 
  -9   6   1      134.96      438.48    180.50 o 
  -8   6   1       59.09      478.24    201.48 o 
  -7   6   1     1382.58     1283.37    112.69 o 
  -6   6   1      220.70      172.16     42.47 o 
  -5   6   1      322.58      262.61     54.49 o 
  -4   6   1      257.18      193.37     40.28 o 
  -3   6   1        0.05      211.31     66.97 o 
  -2   6   1     1921.35     1992.75    112.09 o 
  -1   6   1      324.65      414.90     81.61 o 
   0   6   1      174.96      327.76    133.39 o 
   1   6   1     1669.44     1552.29    101.72 o 
   2   6   1      126.30      191.25     79.05 o 
   3   6   1      335.44      329.20     67.57 o 
   4   6   1     1208.80     1030.81     77.89 o 
   5   6   1      148.41      207.83     72.48 o 
   6   6   1      904.92      812.37     75.29 o 
   7   6   1      158.62       97.63     96.16 o 
   8   6   1        0.35      105.26    108.64 o 
   9   6   1      676.07      666.06    117.90 o 
  10   6   1      513.12      425.03    182.37 o 
  11   6   1      261.41      237.84    113.25 o 
  12   6   1      520.15      404.36    135.10 o 
  13   6   1       32.82      492.76    158.19 o 
  14   6   1      169.76      516.23    160.62 o 
  15   6   1      196.12      422.03    134.47 o 
 -14   7   1      752.16     1101.83    219.87 o 
 -13   7   1       16.88      358.49    283.76 o 
 -12   7   1      625.90      236.80    149.59 o 
 -11   7   1       19.79      146.02    159.09 o 
 -10   7   1        2.90      121.86    164.14 o 
  -9   7   1       28.53      179.26    125.21 o 
  -8   7   1     2135.06     2476.58    195.66 o 
  -7   7   1       16.41      188.78     59.59 o 
  -6   7   1     2374.60     2339.79     71.13 o 
  -5   7   1      250.97      277.99     46.60 o 
  -4   7   1      169.13      263.75     49.64 o 
  -3   7   1       63.40      143.71    109.34 o 
  -2   7   1      540.59      549.14    137.03 o 
  -1   7   1      485.10      376.43    130.86 o 
   0   7   1     1627.50     1852.64    159.83 o 
   1   7   1       33.20      551.31    182.53 o 
   2   7   1     1558.17     1185.71    104.58 o 
   3   7   1        5.30       97.01     93.64 o 
   4   7   1       22.78      267.01     95.71 o 
   5   7   1        0.33       71.60     87.59 o 
   6   7   1     2228.18     2172.64     79.03 o 
   7   7   1      646.60      663.30     75.19 o 
   8   7   1     2009.59     1879.96    120.00 o 
   9   7   1      362.28      729.63    224.52 o 
  10   7   1      344.45      454.11    304.93 o 
  11   7   1       21.29      343.30    166.51 o 
  12   7   1      212.28      275.83    144.95 o 
  13   7   1      392.08      293.06    111.93 o 
 -12   8   1       26.81      295.45    166.38 o 
 -11   8   1      103.51      281.61    141.91 o 
 -10   8   1       39.83      250.02    272.97 o 
  -9   8   1      338.38      435.51    210.89 o 
  -8   8   1       41.39      -61.06    175.57 o 
  -7   8   1     1245.45      941.77    157.29 o 
  -6   8   1        2.00      200.32     96.60 o 
  -5   8   1      828.00      726.42     80.35 o 
  -4   8   1        1.44      279.45     77.18 o 
  -3   8   1       27.91      197.12     94.80 o 
  -2   8   1      107.49      215.53    113.39 o 
  -1   8   1     1447.50     1416.68    171.43 o 
   0   8   1      107.87      313.70    173.22 o 
   1   8   1     1760.16     1830.35    146.31 o 
   2   8   1        6.12      126.13    114.54 o 
   3   8   1      771.37      651.33    139.72 o 
   4   8   1        0.63      145.67     84.99 o 
   5   8   1      224.44      285.32     82.21 o 
   6   8   1       97.73      200.29    118.06 o 
   7   8   1     1472.22     1338.83    115.48 o 
   8   8   1      394.40      558.36    147.54 o 
   9   8   1      459.41      519.57    171.36 o 
  10   8   1        0.72      311.64    132.85 o 
  11   8   1        1.73       53.72    147.88 o 
  -9   9   1      236.81      584.15    167.38 o 
  -8   9   1      277.23      198.98    164.27 o 
  -7   9   1       69.51       55.83    113.67 o 
  -6   9   1      235.02      273.43    163.74 o 
  -5   9   1      248.46      222.37    134.05 o 
  -4   9   1       82.17      109.11    180.75 o 
  -3   9   1      634.49      740.87     88.29 o 
  -2   9   1       76.17      230.03     83.90 o 
  -1   9   1      380.12      482.55    100.92 o 
   0   9   1      346.19      272.10    104.55 o 
   1   9   1        0.00      240.13    122.62 o 
   2   9   1      307.54      481.65    183.71 o 
   3   9   1      394.07      378.87    139.31 o 
   4   9   1       96.15      306.86    120.69 o 
   5   9   1      427.19      608.09    141.14 o 
   6   9   1      100.14      406.24    167.06 o 
   7   9   1      150.43      305.45    138.98 o 
   8   9   1      320.27      379.25    139.98 o 
  -3  10   1       48.64      135.78    149.06 o 
  -2  10   1      465.13      539.00    161.80 o 
  -1  10   1       17.98      125.36    131.53 o 
   0  10   1       60.99       81.94     84.21 o 
   1  10   1       66.64      240.70     81.53 o 
   2  10   1      157.02      221.51     90.22 o 
   3  10   1       58.28      151.45    101.59 o 
 -19   0   2      451.96      333.29    158.16 o 
 -18   0   2       83.20      368.06    134.22 o 
 -17   0   2      840.53     1125.07    235.89 o 
 -16   0   2     1769.56     1733.12    275.72 o 
 -15   0   2        4.97      686.25    289.11 o 
 -14   0   2    10040.85    10695.47    434.12 o 
 -13   0   2      231.92      375.78    283.55 o 
 -12   0   2     8942.78     9332.86    866.99 o 
 -11   0   2     2453.28     2714.56    188.13 o 
 -10   0   2      516.68      508.61    128.70 o 
  -9   0   2     7948.21     8529.29    651.86 o 
  -8   0   2    13745.33    13096.84    340.42 o 
  -7   0   2     1741.87     2025.60    181.31 o 
  -6   0   2    30942.60    30900.26    338.02 o 
  -5   0   2      134.71      344.41    129.29 o 
  -4   0   2    17050.88    16786.34    576.52 o 
  -3   0   2     1215.38     1541.91    146.01 o 
   3   0   2     1066.08     1225.46     59.62 o 
   4   0   2      431.64      774.18    110.59 o 
   5   0   2    18320.17    18505.82    231.28 o 
   6   0   2      528.69      313.96    101.69 o 
   7   0   2    25751.83    25890.45    526.45 o 
   8   0   2     4657.59     4224.35    122.58 o 
   9   0   2     3089.34     3120.28    123.58 o 
  10   0   2     8960.42     9479.77    193.97 o 
  11   0   2      171.15      352.67     86.61 o 
  12   0   2      759.80      563.00    102.29 o 
  13   0   2     3592.30     3799.37    217.49 o 
  14   0   2     1790.83     1827.61    164.39 o 
  15   0   2     3881.61     3844.57    199.07 o 
  16   0   2     1760.74     1732.61    234.67 o 
  17   0   2     1044.60     1392.66    141.76 o 
  18   0   2      334.85      270.23    110.88 o 
  19   0   2      309.94      358.58    241.85 o 
 -19   1   2      540.72      415.54     76.93 o 
 -18   1   2      959.24      932.39    377.46 o 
 -17   1   2       86.55      121.28    119.72 o 
 -16   1   2      851.51      985.10    191.60 o 
 -15   1   2     3892.37     4129.25    283.07 o 
 -14   1   2        0.95      325.92    187.81 o 
 -13   1   2     8187.19     8370.10    263.02 o 
 -12   1   2     1028.77      938.86    206.57 o 
 -11   1   2     2354.87     2420.77    201.21 o 
 -10   1   2     6618.49     6540.26    214.67 o 
  -9   1   2     3444.05     3048.17    111.07 o 
  -8   1   2     3482.56     3352.49    111.40 o 
  -7   1   2    22215.91    21422.57    234.94 o 
  -6   1   2       41.75      141.82    103.41 o 
  -5   1   2    57063.12    58936.31    620.02 o 
  -4   1   2     2515.38     2492.80     78.61 o 
  -3   1   2     1475.86     1767.66     76.79 o 
  -2   1   2    16844.54    17884.04    129.66 o 
   2   1   2      192.36      424.66     74.80 o 
   3   1   2     8194.73     8116.92     67.28 o 
   4   1   2     2240.24     1953.82     54.15 o 
   5   1   2      264.67      277.44     47.06 o 
   6   1   2    17376.42    18067.12    173.04 o 
   7   1   2     5523.10     5483.26    108.49 o 
   8   1   2     9175.85     8743.80    113.23 o 
   9   1   2    10180.27     9865.38    189.56 o 
  10   1   2      376.59      410.70     56.93 o 
  11   1   2     4779.49     4697.62     98.24 o 
  12   1   2     2855.25     2935.44     87.86 o 
  13   1   2        5.11      186.36     82.45 o 
  14   1   2     4445.54     4675.93    217.40 o 
  15   1   2     1054.93     1097.98     91.93 o 
  16   1   2     1654.93     1608.21    109.46 o 
  17   1   2     1445.65     1726.05    122.11 o 
  18   1   2        7.88      198.83     95.47 o 
 -19   2   2      833.54      634.29    147.77 o 
 -18   2   2        2.72       68.52    119.13 o 
 -17   2   2     2398.88     2536.76    210.44 o 
 -16   2   2      832.34      772.53     74.35 o 
 -15   2   2     2026.20     1874.11    124.28 o 
 -14   2   2     1780.03     1886.65    124.53 o 
 -13   2   2      317.68      310.57     55.03 o 
 -12   2   2      958.81      975.91    122.38 o 
 -11   2   2     9681.17     9642.68    179.78 o 
 -10   2   2      265.98      445.18     75.96 o 
  -9   2   2    12509.38    12906.16    180.87 o 
  -8   2   2      707.42      647.57     57.47 o 
  -7   2   2     1739.48     1796.85     68.84 o 
  -6   2   2    12056.57    12558.54     95.40 o 
  -5   2   2     7886.88     7103.44     61.66 o 
  -4   2   2    22182.52    21780.73    223.18 o 
  -3   2   2    28049.68    28272.95    171.23 o 
  -2   2   2       21.95      200.41     80.06 o 
  -1   2   2    23456.10    23499.24    173.85 o 
   0   2   2    10236.08    10091.22     98.67 o 
   1   2   2     1526.59     1377.10     91.05 o 
   2   2   2    14784.07    14566.60    111.99 o 
   3   2   2     7195.85     6724.50     68.24 o 
   4   2   2    16429.88    16669.47     89.12 o 
   5   2   2    14074.09    13710.34     92.95 o 
   6   2   2      161.83      170.25     80.19 o 
   7   2   2     9093.29     9294.72     94.54 o 
   8   2   2     6459.63     6940.83     92.03 o 
   9   2   2      282.40      210.44     38.36 o 
  10   2   2     7642.61     7794.48    115.25 o 
  11   2   2     3483.50     3505.52     86.35 o 
  12   2   2     4111.00     3917.15    105.42 o 
  13   2   2     4409.62     4244.55    171.46 o 
  14   2   2      220.49      213.31     61.18 o 
  15   2   2     1323.97     1297.08     89.20 o 
  16   2   2     1222.97     1221.06     91.40 o 
  17   2   2       32.73      132.94     83.92 o 
  18   2   2     2123.37     1932.66    158.65 o 
 -18   3   2     2005.16     2448.88    229.74 o 
 -17   3   2      330.16      673.33    190.81 o 
 -16   3   2     3460.95     2856.39    146.10 o 
 -15   3   2      734.06      923.12    177.94 o 
 -14   3   2      423.10      443.29    102.61 o 
 -13   3   2      176.34      203.70     48.53 o 
 -12   3   2     6586.06     6600.64    129.12 o 
 -11   3   2      355.29      462.14     54.23 o 
 -10   3   2    14708.56    15009.51    180.79 o 
  -9   3   2      153.98      153.63     51.92 o 
  -8   3   2     8932.62     8570.25    147.29 o 
  -7   3   2      393.00      356.24     42.38 o 
  -6   3   2        3.04      142.13    103.19 o 
  -5   3   2      583.60      550.27     63.83 o 
  -4   3   2    27570.57    28489.51    158.48 o 
  -3   3   2     7666.42     7879.07     78.48 o 
  -2   3   2    35419.83    35039.07    269.83 o 
  -1   3   2     1599.62     1491.48     61.55 o 
   0   3   2     2954.14     2613.48     79.48 o 
   1   3   2     5691.30     5478.64     91.61 o 
   2   3   2     2828.94     2735.09     76.59 o 
   3   3   2    22635.06    22840.39    159.40 o 
   4   3   2    24113.94    24602.62    155.92 o 
   5   3   2     8030.65     7795.41     87.37 o 
   6   3   2    20294.00    20220.19    118.27 o 
   7   3   2       85.40      217.14     84.15 o 
   8   3   2     1718.15     1728.50     69.68 o 
   9   3   2     4446.50     4110.31     93.85 o 
  10   3   2     3647.72     3571.42     93.27 o 
  11   3   2     7664.67     7520.48    193.80 o 
  12   3   2     3648.45     3450.84    107.04 o 
  13   3   2     2688.45     2639.80    131.88 o 
  14   3   2      956.35     1098.75     94.14 o 
  15   3   2      196.36      265.82     64.60 o 
  16   3   2      124.96      288.74     84.84 o 
  17   3   2     1940.48     2118.78    156.21 o 
  18   3   2      115.15      117.02    105.74 o 
 -17   4   2     1347.23     1493.93    193.17 o 
 -16   4   2      427.92      553.95    151.44 o 
 -15   4   2      676.75      810.36    193.78 o 
 -14   4   2     1001.31     1158.33    163.04 o 
 -13   4   2      885.83      827.19    102.39 o 
 -12   4   2     1595.32     1497.66     72.71 o 
 -11   4   2     5801.80     5640.93    284.72 o 
 -10   4   2      581.92      605.25     80.09 o 
  -9   4   2     4610.10     4468.63    139.83 o 
  -8   4   2     2975.54     2836.63    117.73 o 
  -7   4   2      807.35      729.10     82.01 o 
  -6   4   2     5880.75     6197.48    245.22 o 
  -5   4   2     2504.49     2287.93     46.36 o 
  -4   4   2     3559.74     3740.62     57.31 o 
  -3   4   2    14106.81    14656.16    144.29 o 
  -2   4   2      994.96      984.25     63.33 o 
  -1   4   2     7706.83     7144.40    125.62 o 
   0   4   2     3327.91     3310.82    105.47 o 
   1   4   2      800.67      898.98     76.31 o 
   2   4   2    10488.77    10271.11    128.81 o 
   3   4   2     4493.83     4538.54     90.82 o 
   4   4   2     6976.24     6598.85    101.57 o 
   5   4   2    14335.44    14288.81    132.18 o 
   6   4   2      222.92      324.27     34.93 o 
   7   4   2     4950.52     4664.96     92.21 o 
   8   4   2     1988.34     1876.18     85.94 o 
   9   4   2        1.70      145.21     64.12 o 
  10   4   2     5835.37     5810.25    183.29 o 
  11   4   2     1104.22      951.30     71.44 o 
  12   4   2     2989.08     3302.46    122.75 o 
  13   4   2     1091.27     1067.66     96.00 o 
  14   4   2       14.13      127.70     73.86 o 
  15   4   2      690.38      648.28     86.74 o 
  16   4   2     1083.14     1148.72    174.83 o 
  17   4   2       12.07      195.14     87.18 o 
 -17   5   2      107.46      332.32    158.22 o 
 -16   5   2      153.07      228.94    188.18 o 
 -15   5   2     1245.30     1441.50    201.56 o 
 -14   5   2        0.64      175.55    169.55 o 
 -13   5   2     2817.77     2658.67    218.96 o 
 -12   5   2      510.16      419.70    112.77 o 
 -11   5   2      744.02      638.14    134.53 o 
 -10   5   2     2426.53     2626.28    204.59 o 
  -9   5   2     1332.54     1409.87    476.92 o 
  -8   5   2     2324.29     2206.64    354.89 o 
  -7   5   2     8997.35     9147.18    248.64 o 
  -6   5   2       30.31      156.66     63.90 o 
  -5   5   2     8060.45     8304.03     89.63 o 
  -4   5   2     1000.63      949.53     64.64 o 
  -3   5   2      826.84      520.60     61.71 o 
  -2   5   2     3237.47     3041.00     94.25 o 
  -1   5   2     5859.66     6112.43    138.63 o 
   0   5   2     6173.99     5696.28    136.22 o 
   1   5   2     9982.53    10045.54    171.20 o 
   2   5   2     1164.73     1384.75     91.33 o 
   3   5   2     3965.96     3742.54    101.89 o 
   4   5   2     2751.96     2740.26     81.63 o 
   5   5   2      271.02      309.03     65.65 o 
   6   5   2     3320.80     2990.83     88.19 o 
   7   5   2      483.42      485.82     62.06 o 
   8   5   2     1055.03     1201.86     93.93 o 
   9   5   2     3722.57     3433.76    142.63 o 
  10   5   2      202.13      298.91     81.98 o 
  11   5   2     1706.02     1876.62    215.35 o 
  12   5   2      490.64      526.45    116.26 o 
  13   5   2       31.05      343.10    135.96 o 
  14   5   2     2067.95     2227.92    203.34 o 
  15   5   2      380.16      584.76    166.61 o 
  16   5   2      656.54      780.97    175.35 o 
 -15   6   2        0.00      300.37    171.42 o 
 -14   6   2     2388.44     2218.19    223.78 o 
 -13   6   2        9.19      116.39    127.90 o 
 -12   6   2     1837.78     2174.53    317.82 o 
 -11   6   2      109.34      335.21    163.32 o 
 -10   6   2      197.24      505.10    142.84 o 
  -9   6   2     1162.28      993.04    162.79 o 
  -8   6   2     4173.54     4552.24    386.38 o 
  -7   6   2      515.00      699.49    172.11 o 
  -6   6   2     7139.20     6952.41     88.85 o 
  -5   6   2       13.99      141.83     56.73 o 
  -4   6   2     2566.87     2433.10    118.22 o 
  -3   6   2      708.80      581.01     67.41 o 
  -2   6   2      604.52      665.29     93.97 o 
  -1   6   2     4070.30     3915.80    110.39 o 
   0   6   2     6110.45     6055.53    152.67 o 
   1   6   2     4108.28     4168.14    133.17 o 
   2   6   2     4756.84     4465.53    137.25 o 
   3   6   2      123.03      270.76     80.09 o 
   4   6   2      132.30      162.35     78.21 o 
   5   6   2     2118.27     2003.08     83.82 o 
   6   6   2      723.44      826.23     68.52 o 
   7   6   2     3388.74     2843.51     81.60 o 
   8   6   2     2071.99     2188.50    126.01 o 
   9   6   2     1800.86     1528.03    164.67 o 
  10   6   2     1241.37     1238.70    157.87 o 
  11   6   2       29.36       59.67    155.70 o 
  12   6   2        1.91      303.06    128.24 o 
  13   6   2     1717.45     1906.10    207.65 o 
  14   6   2      156.46      205.36    105.15 o 
  15   6   2     1681.68     1588.36    154.69 o 
 -14   7   2       14.28      276.18    198.12 o 
 -13   7   2     1147.00     1018.74    197.11 o 
 -12   7   2      154.09      629.34    177.85 o 
 -11   7   2      157.30      309.50    129.87 o 
 -10   7   2      548.97      700.77    258.79 o 
  -9   7   2      367.52      361.49    106.70 o 
  -8   7   2      525.29      735.64    185.90 o 
  -7   7   2     2331.03     2274.88    177.45 o 
  -6   7   2       50.05      285.33     77.69 o 
  -5   7   2     2913.34     2676.90     79.29 o 
  -4   7   2      127.21      149.55     48.00 o 
  -3   7   2      126.60      265.98    104.88 o 
  -2   7   2     1049.05     1027.22    113.95 o 
  -1   7   2     1255.72     1325.53    158.44 o 
   0   7   2     1101.19     1271.20    440.04 o 
   1   7   2     4505.13     4491.18    174.62 o 
   2   7   2      418.48      582.07    102.68 o 
   3   7   2     2409.99     2482.46    116.83 o 
   4   7   2       39.05      328.79    104.19 o 
   5   7   2       47.84      152.02     80.68 o 
   6   7   2     2274.30     2274.56    107.91 o 
   7   7   2     1069.63      977.06     58.65 o 
   8   7   2     2171.90     1999.81    127.15 o 
   9   7   2      980.28      769.79    125.69 o 
  10   7   2      138.77      207.15    121.51 o 
  11   7   2      341.12      481.11    123.99 o 
  12   7   2      439.75      512.03    280.48 o 
  13   7   2        2.92       42.72    151.60 o 
 -12   8   2       60.39      152.07    138.14 o 
 -11   8   2      810.00      969.92    167.95 o 
 -10   8   2        0.03      197.54    160.02 o 
  -9   8   2     1070.49      840.02    161.29 o 
  -8   8   2       26.25      335.60    300.13 o 
  -7   8   2      160.88      173.80    152.56 o 
  -6   8   2      391.18      243.86    108.26 o 
  -5   8   2      399.93      519.49     90.49 o 
  -4   8   2      346.70      265.23     72.52 o 
  -3   8   2     1995.50     2083.85    113.61 o 
  -2   8   2       12.67      140.38    111.93 o 
  -1   8   2     1237.29     1345.09    136.82 o 
   0   8   2       97.08      240.74     97.60 o 
   1   8   2       29.83      196.81     92.44 o 
   2   8   2     1096.38      766.32    105.28 o 
   3   8   2      867.01     1081.13    101.70 o 
   4   8   2     1379.95     1255.53    107.27 o 
   5   8   2      922.18      929.36    149.16 o 
   6   8   2       61.44      260.08    120.00 o 
   7   8   2      725.86      945.72    162.14 o 
   8   8   2      274.59      608.05    216.27 o 
   9   8   2       32.23      208.07    122.38 o 
  10   8   2      647.54     1164.94    208.01 o 
  11   8   2      197.89      318.48    130.52 o 
  -9   9   2        0.41      127.13    140.29 o 
  -8   9   2      188.74      297.11    139.73 o 
  -7   9   2       57.12      225.70    117.31 o 
  -6   9   2       64.09      293.14    130.82 o 
  -5   9   2      187.66      257.91    144.33 o 
  -4   9   2     1130.61     1659.35    470.37 o 
  -3   9   2      122.53      265.20     66.60 o 
  -2   9   2     1748.29     1522.79    103.88 o 
  -1   9   2       74.51      269.23     92.10 o 
   0   9   2      296.58      299.91     74.32 o 
   1   9   2        0.17      237.21     95.48 o 
   2   9   2      543.94      567.89     85.26 o 
   3   9   2      531.74      547.38    158.02 o 
   4   9   2     1010.86      697.19    101.47 o 
   5   9   2      644.15      708.71    100.03 o 
   6   9   2      343.94      308.36    160.43 o 
   7   9   2        0.89       77.60    114.81 o 
   8   9   2       31.39      136.44    123.02 o 
  -3  10   2      494.41      458.94    125.33 o 
  -2  10   2       34.88      347.25    135.97 o 
  -1  10   2      276.73      384.01     96.71 o 
   0  10   2       25.56      159.48     80.48 o 
   1  10   2        0.15      190.96     76.75 o 
   2  10   2      240.51      274.38     75.16 o 
 -19   1   3       23.35      146.94    173.40 o 
 -18   1   3       74.33      284.26    174.80 o 
 -17   1   3      245.68      448.14    114.73 o 
 -16   1   3        7.85      237.28    184.33 o 
 -15   1   3      314.72      474.03    138.94 o 
 -14   1   3      549.57      603.68    157.72 o 
 -13   1   3      254.57      183.16    159.75 o 
 -12   1   3      894.03      764.54    147.94 o 
 -11   1   3     1363.60     1400.80    109.56 o 
 -10   1   3      104.13      357.97     92.45 o 
  -9   1   3      195.08      202.05     93.31 o 
  -8   1   3     3066.15     2789.67    108.32 o 
  -7   1   3     1251.01     1110.11     82.04 o 
  -6   1   3     1218.28      927.24    111.47 o 
  -5   1   3     5397.92     5175.43    104.93 o 
  -4   1   3     1013.90     1073.49     63.49 o 
  -3   1   3       60.85      181.19     72.89 o 
  -2   1   3      208.13      318.06     61.12 o 
  -1   1   3      897.68     1025.95     38.43 o 
   0   1   3     5571.71     6208.98     53.57 o 
   1   1   3      520.09      612.60     32.38 o 
   2   1   3    23670.51    24211.11    103.33 o 
   3   1   3        9.37      123.85     59.72 o 
   4   1   3      817.10      614.42     31.88 o 
   5   1   3      659.61      576.10     62.89 o 
   6   1   3     2975.55     2923.71     70.24 o 
   7   1   3     1354.90     1203.50     70.62 o 
   8   1   3      288.15      259.56     50.25 o 
   9   1   3     1443.60     1305.99     65.63 o 
  10   1   3      163.49      353.66     74.22 o 
  11   1   3      738.66      779.30     90.92 o 
  12   1   3      175.92      375.32     65.42 o 
  13   1   3       15.66      208.16     64.28 o 
  14   1   3      274.21      370.78     75.53 o 
  15   1   3      525.73      523.87     71.15 o 
  16   1   3        3.60      193.18     63.74 o 
  17   1   3      239.76      344.21     69.46 o 
  18   1   3      273.98      340.75     79.62 o 
 -19   2   3      319.89      242.15    122.78 o 
 -18   2   3      177.47      339.40    139.28 o 
 -17   2   3       20.01      190.24    125.53 o 
 -16   2   3      221.31      426.28     76.35 o 
 -15   2   3      984.46      938.37    123.38 o 
 -14   2   3      236.35      345.28     89.71 o 
 -13   2   3      898.54      924.76    153.62 o 
 -12   2   3     1686.29     1388.60    186.38 o 
 -11   2   3      457.74      366.35     93.42 o 
 -10   2   3      594.78      632.80     98.47 o 
  -9   2   3     1302.64     1206.18    121.17 o 
  -8   2   3      750.97      785.92     80.68 o 
  -7   2   3    10829.55    10992.87    191.18 o 
  -6   2   3     5529.99     5553.37    128.51 o 
  -5   2   3      127.33       67.55     59.33 o 
  -4   2   3     4508.55     4367.39     68.55 o 
  -3   2   3    10476.58    11089.36    110.73 o 
  -2   2   3     2476.98     2861.93     61.82 o 
  -1   2   3      735.49      634.26     46.31 o 
   0   2   3     8492.32     8986.45     94.85 o 
   1   2   3     1901.36     1928.15     67.67 o 
   2   2   3     2480.71     2486.91     75.50 o 
   3   2   3     1917.25     1657.56     63.26 o 
   4   2   3      309.15      371.22     37.12 o 
   5   2   3     2149.12     1913.90     50.07 o 
   6   2   3      844.60      816.97     41.93 o 
   7   2   3     3879.45     3682.73    114.32 o 
   8   2   3     2790.11     2917.57     70.07 o 
   9   2   3       69.41      193.21     59.94 o 
  10   2   3     1434.25     1340.66     60.32 o 
  11   2   3      174.76      272.47     58.71 o 
  12   2   3       11.77      192.22     70.43 o 
  13   2   3      205.51      269.32     77.73 o 
  14   2   3      758.70      819.16    105.39 o 
  15   2   3      139.95      325.17     67.94 o 
  16   2   3      662.38      583.33    104.36 o 
  17   2   3       38.51      249.56    123.61 o 
  18   2   3       13.22      183.35    106.89 o 
 -18   3   3       89.62      358.72    366.15 o 
 -17   3   3       50.64      340.42    184.24 o 
 -16   3   3        0.44       91.12    101.60 o 
 -15   3   3      300.43      504.40    106.82 o 
 -14   3   3       99.98      133.98     49.27 o 
 -13   3   3      161.69      230.48     90.65 o 
 -12   3   3       34.01       26.89     54.41 o 
 -11   3   3      390.54      379.68     58.61 o 
 -10   3   3      434.47      404.30     51.35 o 
  -9   3   3      701.85      715.65     73.94 o 
  -8   3   3        8.55      204.00     46.41 o 
  -7   3   3      114.36      219.37     64.71 o 
  -6   3   3     1573.25     1521.90    102.95 o 
  -5   3   3       47.38      132.46     97.82 o 
  -4   3   3     1173.14     1035.24     61.88 o 
  -3   3   3       82.55       53.29     79.31 o 
  -2   3   3        1.39       29.74     81.22 o 
  -1   3   3      398.65      355.91     69.06 o 
   0   3   3       76.40       98.47     75.43 o 
   1   3   3     1361.43     1384.95     61.40 o 
   2   3   3     3163.00     3474.57     67.89 o 
   3   3   3      976.71      924.99     43.65 o 
   4   3   3      752.89      656.26     45.73 o 
   5   3   3       57.05       98.66     47.62 o 
   6   3   3       84.37      136.14     32.99 o 
   7   3   3     1065.26     1189.02     55.82 o 
   8   3   3      129.57      228.79     67.84 o 
   9   3   3      136.21      246.80     51.02 o 
  10   3   3       33.26      232.33     63.96 o 
  11   3   3       73.93      251.26     71.24 o 
  12   3   3       94.86      304.97     75.34 o 
  13   3   3      561.94      419.32     90.21 o 
  14   3   3        0.00       31.69     85.54 o 
  15   3   3      290.70      304.69     93.50 o 
  16   3   3       31.19      204.78    100.22 o 
  17   3   3        3.67      131.68    117.34 o 
 -17   4   3       84.58      386.19    190.14 o 
 -16   4   3      700.95      628.62    155.44 o 
 -15   4   3      178.63      366.85    183.82 o 
 -14   4   3       21.98       33.89     70.18 o 
 -13   4   3       16.76      206.02     56.20 o 
 -12   4   3      396.80      409.85     53.53 o 
 -11   4   3      319.67      484.08    131.91 o 
 -10   4   3     2227.43     1972.52    242.00 o 
  -9   4   3      756.01      583.38    137.02 o 
  -8   4   3     3372.57     3114.92    172.77 o 
  -7   4   3     2017.94     2102.36    116.51 o 
  -6   4   3      196.74      334.49     84.73 o 
  -5   4   3      552.80      534.60     54.58 o 
  -4   4   3     5089.31     5339.80    101.72 o 
  -3   4   3     6372.84     6325.71    103.49 o 
  -2   4   3     1886.83     1684.54     97.32 o 
  -1   4   3     2273.30     2132.37     78.90 o 
   0   4   3       40.78      177.42     67.49 o 
   1   4   3      152.08      287.67     62.89 o 
   2   4   3     1247.57     1303.93     60.65 o 
   3   4   3      444.16      426.56     44.55 o 
   4   4   3     1892.62     2121.22     72.97 o 
   5   4   3     3021.56     2779.53    117.46 o 
   6   4   3      574.94      647.69     41.96 o 
   7   4   3     1224.26     1291.65     52.75 o 
   8   4   3      199.19      271.70     60.59 o 
   9   4   3      304.56      363.42     67.87 o 
  10   4   3      437.40      334.58     55.02 o 
  11   4   3     1627.85     1478.93     77.14 o 
  12   4   3      114.71      192.45     86.57 o 
  13   4   3      464.56      604.22     76.04 o 
  14   4   3       31.45      218.08     82.62 o 
  15   4   3        9.10       83.29     96.17 o 
  16   4   3       62.28      254.04     92.52 o 
  17   4   3      339.96      396.48    159.07 o 
 -16   5   3      111.38     -113.35    181.91 o 
 -15   5   3      364.73      578.84    297.56 o 
 -14   5   3        7.23       21.61    175.38 o 
 -13   5   3       56.00      450.37    177.01 o 
 -12   5   3      352.10      372.91    128.04 o 
 -11   5   3      372.12      206.88    131.46 o 
 -10   5   3      196.59      244.87    142.17 o 
  -9   5   3     2303.94     1791.17    257.66 o 
  -8   5   3      348.47      340.45    298.89 o 
  -7   5   3     1512.43     1236.75    126.87 o 
  -6   5   3      140.92      327.54     94.78 o 
  -5   5   3      760.82      836.17     39.16 o 
  -4   5   3     1913.76     1957.51     68.34 o 
  -3   5   3     1793.37     1858.64    134.38 o 
  -2   5   3     2368.87     2334.36     90.85 o 
  -1   5   3     1123.36      931.27     68.83 o 
   0   5   3      462.56      477.13     62.83 o 
   1   5   3       32.06      166.24     80.05 o 
   2   5   3      143.91      266.92     65.94 o 
   3   5   3     1810.00     2017.19    125.63 o 
   4   5   3     3637.98     3815.47    126.87 o 
   5   5   3      909.99      906.74     65.62 o 
   6   5   3     1963.23     1891.12     68.31 o 
   7   5   3        2.66      175.61     56.83 o 
   8   5   3      103.83      281.90     70.99 o 
   9   5   3       65.90      209.20     86.13 o 
  10   5   3     1866.65     1702.43    102.12 o 
  11   5   3       98.14      266.09     87.13 o 
  12   5   3      813.80      816.67     86.51 o 
  13   5   3       97.11      268.74     83.05 o 
  14   5   3       83.83      272.54     94.96 o 
  15   5   3        1.35      237.69    125.71 o 
  16   5   3      126.03      284.71    153.62 o 
 -15   6   3        2.55      138.68    178.11 o 
 -14   6   3      118.54      135.00    150.69 o 
 -13   6   3      319.20      355.70    165.16 o 
 -12   6   3        0.02       70.05    176.09 o 
 -11   6   3      423.86      547.82    218.09 o 
 -10   6   3      154.73      391.79    144.72 o 
  -9   6   3       44.79      379.38    166.25 o 
  -8   6   3     1091.69      940.25    165.24 o 
  -7   6   3       78.15      140.93    142.87 o 
  -6   6   3      196.28      128.27     85.20 o 
  -5   6   3      377.98      260.98     37.72 o 
  -4   6   3      225.81      420.14     68.63 o 
  -3   6   3      668.90      715.74    134.87 o 
  -2   6   3     1301.21     1400.72     83.00 o 
  -1   6   3      145.79      191.05     76.58 o 
   0   6   3      796.97      805.36     75.14 o 
   1   6   3      181.10      380.41     93.54 o 
   2   6   3       52.26      142.37     64.47 o 
   3   6   3     2612.61     3031.71    171.91 o 
   4   6   3      325.77      262.17     59.14 o 
   5   6   3     1434.60     1456.97     86.71 o 
   6   6   3      170.43      337.24     86.70 o 
   7   6   3       76.71      179.78     50.90 o 
   8   6   3      428.38      291.19     59.06 o 
   9   6   3      813.87      916.66    105.12 o 
  10   6   3       79.71       92.39    126.32 o 
  11   6   3      378.43      410.51     91.68 o 
  12   6   3      230.04      267.07     92.98 o 
  13   6   3       39.63      197.20    106.61 o 
  14   6   3      250.50      360.90    118.67 o 
  15   6   3       38.89      213.02    140.98 o 
 -14   7   3      498.89      344.88    136.23 o 
 -13   7   3      210.90      287.97    140.23 o 
 -12   7   3      843.39      702.19    142.40 o 
 -11   7   3      237.71      378.58    164.18 o 
 -10   7   3       64.10      384.30    170.54 o 
  -9   7   3        6.71      218.65    179.67 o 
  -8   7   3      713.90      910.26    307.46 o 
  -7   7   3      927.95      866.54    341.55 o 
  -6   7   3     1426.81     1476.51     72.05 o 
  -5   7   3      602.88      549.16     52.29 o 
  -4   7   3      277.27      185.80     47.47 o 
  -3   7   3      160.34       68.94    101.58 o 
  -2   7   3        7.58      214.85    129.53 o 
  -1   7   3     1677.90     1444.12    118.53 o 
   0   7   3      655.44      678.09    120.65 o 
   1   7   3     1349.83     1362.53    107.50 o 
   2   7   3     1000.48      844.76     91.24 o 
   3   7   3      156.68      394.17     68.11 o 
   4   7   3      167.08      169.98     85.18 o 
   5   7   3      245.35      275.67    111.93 o 
   6   7   3      214.08      270.01    106.16 o 
   7   7   3     1047.34      891.07    100.30 o 
   8   7   3      569.38      445.22     87.22 o 
   9   7   3     1092.26     1076.35    144.32 o 
  10   7   3      119.96      168.54    101.16 o 
  11   7   3        0.16      221.28    116.02 o 
  12   7   3        1.05       94.46    119.37 o 
  13   7   3      445.28      409.37    116.94 o 
 -11   8   3      235.31      309.45    110.95 o 
 -10   8   3        1.64      185.45    162.02 o 
  -9   8   3       36.98       43.08    166.90 o 
  -8   8   3      275.16       86.14    138.65 o 
  -7   8   3     1009.75     1395.07    165.24 o 
  -6   8   3      955.06      718.34    197.81 o 
  -5   8   3      950.09      913.61     71.55 o 
  -4   8   3      309.24      346.83     61.04 o 
  -3   8   3       82.51      192.14     84.17 o 
  -2   8   3       70.98      260.54    111.78 o 
  -1   8   3      617.51      667.05     97.78 o 
   0   8   3      813.92      925.28    174.72 o 
   1   8   3     1955.50     1643.37    123.68 o 
   2   8   3     1526.67     1548.92    127.69 o 
   3   8   3      312.78      236.41     79.86 o 
   4   8   3       72.35      263.26     70.10 o 
   5   8   3      120.63      141.65     55.41 o 
   6   8   3      797.04      690.03    121.56 o 
   7   8   3      350.88      417.45    108.87 o 
   8   8   3     1403.63     1369.57    114.79 o 
   9   8   3      145.77      160.11    148.78 o 
  10   8   3      271.27      247.28    113.90 o 
  11   8   3        1.28      108.50    105.45 o 
  -8   9   3        4.55      196.95    168.88 o 
  -7   9   3      194.57      490.22    128.91 o 
  -6   9   3      353.54      448.61    131.70 o 
  -5   9   3       62.01      355.70    162.56 o 
  -4   9   3      352.39      438.35    131.95 o 
  -3   9   3      147.78      361.34    119.32 o 
  -2   9   3       96.90      193.60    102.12 o 
  -1   9   3      407.79      292.75     87.81 o 
   0   9   3       21.93       78.16     79.46 o 
   1   9   3      182.74      195.50     95.31 o 
   2   9   3      321.91      254.71     85.84 o 
   3   9   3       16.62      201.95     98.78 o 
   4   9   3      228.49      262.85     66.72 o 
   5   9   3      162.37      241.60    110.41 o 
   6   9   3        7.58       96.02    199.55 o 
   7   9   3      456.41      354.99    109.90 o 
   8   9   3      113.97      134.08    131.30 o 
  -2  10   3      561.00      440.13    174.31 o 
  -1  10   3      252.71      352.48    101.87 o 
   0  10   3      130.97      143.46     89.25 o 
   1  10   3        0.44       20.34     99.99 o 
 -19   0   4        4.61       93.42    240.13 o 
 -18   0   4     1625.41     1337.51    275.23 o 
 -17   0   4      216.19      286.38    234.83 o 
 -16   0   4      193.57      398.39    227.85 o 
 -15   0   4     2135.86     2093.91    258.45 o 
 -14   0   4     5694.20     5570.40    358.80 o 
 -13   0   4     2284.78     1985.63    213.26 o 
 -12   0   4     8087.42     8310.83    409.42 o 
 -11   0   4      164.94      189.94     87.75 o 
 -10   0   4     4206.06     4151.67    187.56 o 
  -9   0   4     8582.21     9318.48    301.40 o 
  -8   0   4     2778.58     2780.59    160.58 o 
  -7   0   4    22111.33    21887.95    311.30 o 
  -6   0   4    13401.26    13733.19    214.03 o 
  -5   0   4    15006.28    14677.43    641.21 o 
  -4   0   4    25662.29    26004.37    617.77 o 
  -3   0   4     2145.50     1844.73    288.53 o 
  -2   0   4      156.82      262.62    173.91 o 
  -1   0   4       31.53      410.87     82.75 o 
   0   0   4     2466.87     3042.90     47.13 o 
   1   0   4    50243.43    52094.50    260.59 o 
   2   0   4     4672.11     4681.18     73.69 o 
   3   0   4    15231.74    15426.08    128.12 o 
   4   0   4     5481.27     5089.59     78.90 o 
   5   0   4     3026.04     2774.00    128.73 o 
   6   0   4     3336.20     3254.19     93.39 o 
   7   0   4    26557.90    26371.77    311.46 o 
   8   0   4      482.42      553.67     83.96 o 
   9   0   4    18050.11    17962.15    257.27 o 
  10   0   4     2446.09     2320.42    149.14 o 
  11   0   4     1801.53     1795.11    102.69 o 
  12   0   4     2320.85     2333.97    117.12 o 
  13   0   4     2083.01     2333.03    153.96 o 
  14   0   4      496.97      650.08    107.28 o 
  15   0   4     5645.58     6432.89    347.66 o 
  16   0   4       30.47      194.49    135.06 o 
  17   0   4     2039.51     1922.11    177.66 o 
  18   0   4      167.12      376.97    119.54 o 
 -19   1   4     1530.73     1469.17    351.87 o 
 -18   1   4      155.15      342.47    115.28 o 
 -17   1   4      177.78      330.34    169.93 o 
 -16   1   4     2174.59     2150.28    283.26 o 
 -15   1   4     1164.64     1151.49    161.32 o 
 -14   1   4     3296.24     3359.74    229.47 o 
 -13   1   4     4109.98     3744.39    254.88 o 
 -12   1   4      508.95      618.30    300.33 o 
 -11   1   4     6257.67     5813.88    171.75 o 
 -10   1   4     1644.16     1832.26    143.43 o 
  -9   1   4     1071.46     1100.10     89.70 o 
  -8   1   4    12945.54    13311.00    319.34 o 
  -7   1   4     3120.96     3002.69    104.04 o 
  -6   1   4    18529.45    18394.64    200.81 o 
  -5   1   4    14588.72    14614.59    191.98 o 
  -4   1   4      292.63      304.64     61.08 o 
  -3   1   4    18038.89    18317.49    134.18 o 
  -2   1   4    12003.50    11952.03     91.65 o 
  -1   1   4     1026.18     1069.98     42.41 o 
   0   1   4    36574.36    37991.80    167.35 o 
   1   1   4      847.00      844.97     41.68 o 
   2   1   4    26012.36    25653.39    118.95 o 
   3   1   4     8043.42     8028.95     63.56 o 
   4   1   4        6.92       24.91     45.89 o 
   5   1   4    10325.57    10482.02     81.70 o 
   6   1   4    11430.12    11396.93     90.36 o 
   7   1   4     1006.37      962.42     52.90 o 
   8   1   4    14291.52    14251.77    156.50 o 
   9   1   4     2575.54     2759.98     87.06 o 
  10   1   4     4864.77     4920.34     98.43 o 
  11   1   4     3987.54     3868.22     92.46 o 
  12   1   4        1.88      265.63     67.83 o 
  13   1   4     1558.73     1691.31     93.03 o 
  14   1   4     3326.06     3479.89    118.97 o 
  15   1   4      161.50      274.93     97.44 o 
  16   1   4     3350.10     3545.16    133.35 o 
  17   1   4       94.15      116.49     69.56 o 
  18   1   4      586.03      587.85     91.65 o 
 -19   2   4      151.33      319.88    144.18 o 
 -18   2   4      534.74      659.10    160.91 o 
 -17   2   4     2391.56     2546.25    356.59 o 
 -16   2   4      195.80      255.26     83.97 o 
 -15   2   4     3974.28     4253.33    292.63 o 
 -14   2   4      288.23       95.76    217.61 o 
 -13   2   4      282.23      439.88    193.22 o 
 -12   2   4     3734.54     3858.89    220.37 o 
 -11   2   4     2255.22     2442.28    221.66 o 
 -10   2   4     7267.54     7399.21    202.39 o 
  -9   2   4     5777.10     5463.54    144.96 o 
  -8   2   4     1295.12     1175.45    108.30 o 
  -7   2   4     5720.86     5168.20    121.67 o 
  -6   2   4     6217.18     5754.66     70.53 o 
  -5   2   4     2586.44     2524.10     75.90 o 
  -4   2   4    27366.43    26894.61    149.92 o 
  -3   2   4     6937.39     6425.86     74.11 o 
  -2   2   4    10795.77    10438.25     81.18 o 
  -1   2   4    29648.46    30460.63    128.30 o 
   0   2   4     1722.70     1606.56     52.21 o 
   1   2   4    22534.51    23804.70    114.79 o 
   2   2   4    17332.06    17603.44    125.38 o 
   3   2   4     3106.00     3280.18     51.36 o 
   4   2   4    17295.01    16401.45    101.06 o 
   5   2   4     5209.89     5321.44     71.29 o 
   6   2   4    11386.36    11074.47    125.75 o 
   7   2   4     9141.54     9369.87    107.42 o 
   8   2   4      338.23      304.52     47.12 o 
   9   2   4     2254.15     2159.89     94.94 o 
  10   2   4     4643.29     4649.93    123.07 o 
  11   2   4      104.41      220.27     52.88 o 
  12   2   4     6105.34     5770.34    178.70 o 
  13   2   4      331.37      282.60     70.08 o 
  14   2   4     1612.58     1637.27    115.17 o 
  15   2   4     1088.78     1152.28     98.47 o 
  16   2   4       76.66      230.81     93.83 o 
  17   2   4     1011.08      933.48    101.23 o 
  18   2   4     1254.28      922.71    102.69 o 
 -18   3   4     1305.39     1440.49    208.81 o 
 -17   3   4      738.34      390.01    269.06 o 
 -16   3   4     3132.18     3672.43    238.84 o 
 -15   3   4      291.76      346.43    212.28 o 
 -14   3   4      950.30      820.34     90.43 o 
 -13   3   4     1561.43     1430.92     43.26 o 
 -12   3   4     1129.70     1057.53     64.38 o 
 -11   3   4     5611.09     5786.95    110.49 o 
 -10   3   4     8255.30     7983.77     86.40 o 
  -9   3   4     6324.34     6064.20     94.94 o 
  -8   3   4     5201.68     5086.42    126.80 o 
  -7   3   4       29.70      277.48     68.12 o 
  -6   3   4      500.67      473.30     55.59 o 
  -5   3   4    15787.02    15776.07    185.39 o 
  -4   3   4      630.75      541.79     48.23 o 
  -3   3   4    20720.16    20637.02    135.82 o 
  -2   3   4    13556.69    13072.59    131.81 o 
  -1   3   4    10128.58     9855.73    111.64 o 
   0   3   4     6133.39     5989.86    107.99 o 
   1   3   4     2678.99     2539.29     68.73 o 
   2   3   4      259.49      289.89     40.70 o 
   3   3   4    23084.01    23712.87    140.59 o 
   4   3   4      310.30      266.30     45.06 o 
   5   3   4    19333.66    19366.41    129.78 o 
   6   3   4     4729.45     5010.86     80.59 o 
   7   3   4     5268.70     4927.48     85.78 o 
   8   3   4     2616.15     2843.62     97.82 o 
   9   3   4      895.06     1024.91     94.72 o 
  10   3   4      293.94      305.57     46.29 o 
  11   3   4     9529.88     9577.78    142.91 o 
  12   3   4        2.26      170.02     76.74 o 
  13   3   4     6663.12     6637.26    151.50 o 
  14   3   4        8.14      278.05    111.55 o 
  15   3   4      148.98      337.02    102.86 o 
  16   3   4      353.08      230.40     84.02 o 
  17   3   4     1302.42     1066.87    181.42 o 
 -17   4   4     1435.72     1544.30    213.96 o 
 -16   4   4       93.92      208.88    181.74 o 
 -15   4   4     1702.28     1386.86    168.57 o 
 -14   4   4      331.06      375.91    172.33 o 
 -13   4   4      459.47      556.00    145.19 o 
 -12   4   4     2291.96     2476.73    203.57 o 
 -11   4   4     1836.73     1638.57    361.35 o 
 -10   4   4     2090.73     2082.41    166.95 o 
  -9   4   4     8412.07     7628.58    218.81 o 
  -8   4   4     1043.20      956.62     89.88 o 
  -7   4   4     4456.36     4223.72    132.25 o 
  -6   4   4     2535.79     2552.77    118.72 o 
  -5   4   4       69.15      347.92     99.33 o 
  -4   4   4     9013.82     8876.48    112.12 o 
  -3   4   4     3399.14     3503.66     94.73 o 
  -2   4   4    12115.55    11563.99    204.05 o 
  -1   4   4    13313.94    13593.98    132.72 o 
   0   4   4     3383.82     3632.35     89.22 o 
   1   4   4     2279.58     2211.21     77.32 o 
   2   4   4     3742.10     3588.14     78.02 o 
   3   4   4        1.90      122.44     71.12 o 
   4   4   4    15601.38    15631.94    134.41 o 
   5   4   4     1222.00     1141.60     57.07 o 
   6   4   4     4846.01     4487.08     74.82 o 
   7   4   4     2349.64     2318.98     63.78 o 
   8   4   4       15.13      175.72     53.65 o 
   9   4   4     2518.16     2325.79     82.36 o 
  10   4   4     3486.01     3418.70     96.24 o 
  11   4   4      363.59      255.84     51.55 o 
  12   4   4     5170.55     5159.24    175.38 o 
  13   4   4       68.65      237.92     79.52 o 
  14   4   4     1318.88     1144.12    101.58 o 
  15   4   4      597.53      662.79     94.25 o 
  16   4   4      123.91      118.61    148.35 o 
 -16   5   4      583.04      577.92    182.40 o 
 -15   5   4      493.61      504.20    144.26 o 
 -14   5   4     1055.69     1086.09    334.61 o 
 -13   5   4     1997.97     2185.20    197.98 o 
 -12   5   4      309.05      139.95    170.35 o 
 -11   5   4     1678.00     1420.96    158.57 o 
 -10   5   4     1091.52     1368.88    311.51 o 
  -9   5   4      150.26      162.64    130.50 o 
  -8   5   4     5523.11     4958.92    233.97 o 
  -7   5   4      787.52      908.17    112.63 o 
  -6   5   4     3269.11     3125.84    225.02 o 
  -5   5   4     4546.07     4650.23    108.61 o 
  -4   5   4      611.19      640.89     54.85 o 
  -3   5   4     4135.62     4157.93    118.89 o 
  -2   5   4      917.79      984.03     76.77 o 
  -1   5   4      151.02      249.67     60.45 o 
   0   5   4    10115.89     9948.78    132.31 o 
   1   5   4     1423.94     1584.13     79.49 o 
   2   5   4     7192.92     6939.67    106.69 o 
   3   5   4     4076.42     3914.77     87.42 o 
   4   5   4        0.32      249.48     65.65 o 
   5   5   4     2583.31     2558.39    107.44 o 
   6   5   4     2760.04     2684.24     70.30 o 
   7   5   4       87.64      175.56     44.23 o 
   8   5   4     4327.24     4342.00     87.23 o 
   9   5   4      221.41      421.54     90.51 o 
  10   5   4     1882.90     2031.20    123.17 o 
  11   5   4     1011.69      803.12    107.54 o 
  12   5   4       20.87      273.28     92.38 o 
  13   5   4      676.97      505.72     91.06 o 
  14   5   4     1588.00     1228.81    170.28 o 
  15   5   4       71.53      245.69     83.78 o 
  16   5   4     1557.92     1376.61    144.15 o 
 -15   6   4      409.45      379.32    142.40 o 
 -14   6   4     1641.34     1595.77    211.27 o 
 -13   6   4      775.29      669.26    344.77 o 
 -12   6   4     2506.99     2217.65    261.16 o 
 -11   6   4      117.95       35.15    126.22 o 
 -10   6   4      495.71      552.39    140.99 o 
  -9   6   4      788.59      830.18    157.75 o 
  -8   6   4      722.01      458.88    199.46 o 
  -7   6   4     3329.21     3265.64    206.01 o 
  -6   6   4     2869.91     2850.42    107.60 o 
  -5   6   4     1632.01     1643.25     67.80 o 
  -4   6   4     2579.87     2624.73    106.20 o 
  -3   6   4      112.91      188.72     79.45 o 
  -2   6   4      113.94      219.25     68.17 o 
  -1   6   4     3278.25     3443.76    164.38 o 
   0   6   4      844.83      997.33    103.05 o 
   1   6   4    10643.27    10836.60    223.23 o 
   2   6   4      896.43      928.22     69.28 o 
   3   6   4     2167.68     2162.66    124.57 o 
   4   6   4     1185.01     1100.48     73.30 o 
   5   6   4      499.17      429.74     74.85 o 
   6   6   4      190.45      232.66     49.85 o 
   7   6   4     3331.85     3132.29     76.34 o 
   8   6   4       86.74      155.09     71.44 o 
   9   6   4     3891.21     3752.97    244.89 o 
  10   6   4      359.31      273.68     86.65 o 
  11   6   4      523.66      813.86    133.33 o 
  12   6   4      292.03      496.91    117.02 o 
  13   6   4      529.84      693.89    204.11 o 
  14   6   4       76.65      196.80    101.83 o 
 -13   7   4      792.91      738.15    241.20 o 
 -12   7   4       38.18      274.82    176.41 o 
 -11   7   4      939.12     1075.17    184.60 o 
 -10   7   4      184.62      186.61    138.93 o 
  -9   7   4        2.95      140.64    146.56 o 
  -8   7   4     1256.76     1304.95    365.54 o 
  -7   7   4     1133.39     1332.34    165.98 o 
  -6   7   4     1747.56     1435.32    174.15 o 
  -5   7   4     2206.60     2207.82     82.40 o 
  -4   7   4      297.74      214.15     86.77 o 
  -3   7   4      856.67      848.07    130.79 o 
  -2   7   4      412.76      450.19    145.58 o 
  -1   7   4      179.21      348.52    101.28 o 
   0   7   4     3622.23     3620.11    206.36 o 
   1   7   4      956.65      923.33    101.57 o 
   2   7   4     3063.06     3214.07    169.29 o 
   3   7   4      713.93      575.08     72.47 o 
   4   7   4       58.37      204.59     72.43 o 
   5   7   4      371.85      298.85     70.23 o 
   6   7   4     1174.72     1424.29     94.51 o 
   7   7   4       28.00      207.71     81.33 o 
   8   7   4     2940.66     2640.11    110.64 o 
   9   7   4       48.14      216.20    191.93 o 
  10   7   4      943.73     1061.49    133.83 o 
  11   7   4      253.85      113.35    109.63 o 
  12   7   4       21.11      163.48    112.02 o 
  13   7   4      297.96      258.46     89.27 o 
 -11   8   4      282.75      261.41    107.01 o 
 -10   8   4      494.61      393.14    133.53 o 
  -9   8   4      516.15      602.53    134.23 o 
  -8   8   4        1.51      178.42    162.60 o 
  -7   8   4      719.04      643.85    135.98 o 
  -6   8   4      341.32      360.14    151.89 o 
  -5   8   4       76.18      167.98     86.12 o 
  -4   8   4     1115.60      892.92     86.04 o 
  -3   8   4      759.90      724.57    100.25 o 
  -2   8   4     1119.14     1217.83    112.63 o 
  -1   8   4      927.10     1110.15    112.30 o 
   0   8   4        1.34      199.13    102.96 o 
   1   8   4      359.96      327.52     98.02 o 
   2   8   4      944.07     1125.14    153.74 o 
   3   8   4       50.54      223.18    103.64 o 
   4   8   4     1085.61     1133.28    109.38 o 
   5   8   4      242.98      367.28     89.36 o 
   6   8   4      751.15      610.11     91.01 o 
   7   8   4      733.13      545.37     83.92 o 
   8   8   4       42.27      193.59     76.56 o 
   9   8   4      293.47      397.01    107.47 o 
  10   8   4      348.55      250.27    235.51 o 
  -8   9   4      296.39      281.15    234.97 o 
  -7   9   4        3.52      285.93    134.00 o 
  -6   9   4       14.60       72.74    155.84 o 
  -5   9   4      210.19      268.31    115.78 o 
  -4   9   4      622.84      798.77    157.49 o 
  -3   9   4     1256.16     1125.41    230.55 o 
  -2   9   4     1142.03      989.79    110.61 o 
  -1   9   4     1484.10     1528.19    125.66 o 
   0   9   4       19.61       35.51     98.88 o 
   1   9   4       11.29      212.67     97.89 o 
   2   9   4       36.58       67.82     80.30 o 
   3   9   4     1334.72     1243.56    176.79 o 
   4   9   4        8.72       67.97    126.30 o 
   5   9   4     1371.56     1077.43    113.07 o 
   6   9   4       23.73      167.40     89.57 o 
   7   9   4      322.02      337.30     93.10 o 
 -19   1   5      478.22      457.02    133.47 o 
 -18   1   5        0.74      612.55    157.46 o 
 -17   1   5      331.58      465.34    203.51 o 
 -16   1   5      367.38      704.59    154.99 o 
 -15   1   5       53.83      358.28    168.01 o 
 -14   1   5      284.70      332.84    151.55 o 
 -13   1   5      178.43      325.41    149.28 o 
 -12   1   5       27.59       14.10    176.92 o 
 -11   1   5     1564.46     1363.57    124.98 o 
 -10   1   5      594.16      389.04     80.99 o 
  -9   1   5       10.74      179.89    116.69 o 
  -8   1   5     4903.84     4980.93    130.85 o 
  -7   1   5     5072.55     5048.75    120.13 o 
  -6   1   5      520.53      483.13     78.54 o 
  -5   1   5     5250.54     4839.45     94.38 o 
  -4   1   5     1412.27     1500.00     47.87 o 
  -3   1   5       11.51      246.56    100.33 o 
  -2   1   5      177.74      325.45     57.27 o 
  -1   1   5       90.01      197.34     45.33 o 
   0   1   5      363.21      271.62     49.13 o 
   1   1   5     1283.08     1130.90     42.10 o 
   2   1   5     3212.16     3244.01     57.16 o 
   3   1   5     6950.25     6823.62     59.21 o 
   4   1   5     1631.47     1301.59     40.00 o 
   5   1   5       87.40      109.73     49.56 o 
   6   1   5     5590.32     5489.48     95.22 o 
   7   1   5     4443.01     4724.12     74.86 o 
   8   1   5       75.16      251.51     65.03 o 
   9   1   5     1809.03     1783.82     82.44 o 
  10   1   5     1213.81     1297.72     67.00 o 
  11   1   5       79.62      222.60     69.46 o 
  12   1   5      309.41      294.50     84.16 o 
  13   1   5      239.44      305.34     60.40 o 
  14   1   5        0.81       51.86     89.79 o 
  15   1   5      418.91      321.00     62.60 o 
  16   1   5      100.26      282.21     65.66 o 
  17   1   5       50.59      217.90     80.21 o 
  18   1   5      160.01      259.35     93.19 o 
 -18   2   5      340.71      486.71    194.12 o 
 -17   2   5       28.01      330.86    181.46 o 
 -16   2   5        0.28      310.76    123.90 o 
 -15   2   5      112.69      306.20    170.99 o 
 -14   2   5      424.65      441.17    126.39 o 
 -13   2   5      314.81      443.48    191.16 o 
 -12   2   5     1127.10     1238.41    272.24 o 
 -11   2   5       70.36      161.10    167.80 o 
 -10   2   5      710.66      641.41     80.97 o 
  -9   2   5      593.64      596.88    107.17 o 
  -8   2   5     1597.57     1332.46    107.94 o 
  -7   2   5     1377.46     1129.40     76.03 o 
  -6   2   5     1705.52     1541.19     40.12 o 
  -5   2   5       26.88      136.74     55.82 o 
  -4   2   5      677.12      532.83     46.57 o 
  -3   2   5      177.34      242.60     41.08 o 
  -2   2   5     1328.56     1352.75     59.44 o 
  -1   2   5      419.41      262.42     33.31 o 
   0   2   5     4535.75     4835.66     64.98 o 
   1   2   5      176.82      248.86     39.84 o 
   2   2   5     5878.47     5734.28     55.22 o 
   3   2   5      128.36      123.62     23.00 o 
   4   2   5      815.52      912.71     40.85 o 
   5   2   5     2834.15     2545.86     53.70 o 
   6   2   5      313.30      275.81     45.62 o 
   7   2   5      240.10      240.91     40.96 o 
   8   2   5     2577.01     2471.25     83.11 o 
   9   2   5      358.81      344.47     56.18 o 
  10   2   5     1641.88     1624.70     67.80 o 
  11   2   5      971.06     1183.28     65.80 o 
  12   2   5        7.70      154.75     78.63 o 
  13   2   5      100.76      198.71     73.05 o 
  14   2   5     1516.92     1516.15     93.15 o 
  15   2   5      184.93      285.27     69.09 o 
  16   2   5      291.72      264.16     66.33 o 
  17   2   5      129.88      194.62     73.73 o 
 -18   3   5       86.74      255.74    139.68 o 
 -17   3   5        0.81      273.75    194.52 o 
 -16   3   5      183.99      433.47    137.07 o 
 -15   3   5       73.73      169.65    110.57 o 
 -14   3   5       27.36       98.69     45.60 o 
 -13   3   5      299.01      316.07     49.64 o 
 -12   3   5      462.05      436.14     35.54 o 
 -11   3   5      355.47      296.40     26.24 o 
 -10   3   5      307.55      235.60     30.37 o 
  -9   3   5      143.15      141.76    109.00 o 
  -8   3   5       24.05      200.47     76.22 o 
  -7   3   5      446.23      544.55     69.91 o 
  -6   3   5      191.73      203.66     83.62 o 
  -5   3   5     1018.48      906.30     81.96 o 
  -4   3   5      809.08      774.43     71.89 o 
  -3   3   5     1273.52     1121.54     36.78 o 
  -2   3   5       46.26       56.36     61.25 o 
  -1   3   5      138.68      201.67     50.11 o 
   0   3   5      568.40      637.18     54.94 o 
   1   3   5     3109.68     3045.87     62.63 o 
   2   3   5      107.35      175.35     47.41 o 
   3   3   5       43.83       75.18     55.34 o 
   4   3   5      223.57      209.18     33.49 o 
   5   3   5      159.74      344.74     60.86 o 
   6   3   5     1525.78     1647.24     56.24 o 
   7   3   5        9.45      215.89     64.47 o 
   8   3   5      153.93      321.88     52.30 o 
   9   3   5      325.47      471.33     57.89 o 
  10   3   5       55.92      318.63     69.62 o 
  11   3   5      170.94      303.84     72.30 o 
  12   3   5       88.67      227.99     61.71 o 
  13   3   5      138.82      293.54     86.84 o 
  14   3   5       79.72      336.21    102.94 o 
  15   3   5      137.92      331.02    104.67 o 
  16   3   5        2.16      129.15     96.68 o 
  17   3   5       27.54      216.10     95.93 o 
 -17   4   5      469.85      408.36    145.90 o 
 -16   4   5       92.59      107.81    150.35 o 
 -15   4   5      587.69      803.16    177.29 o 
 -14   4   5       34.71      296.21    169.16 o 
 -13   4   5        6.04      258.50    153.00 o 
 -12   4   5       41.63      150.50    193.44 o 
 -11   4   5      992.10     1164.96    396.78 o 
 -10   4   5       87.37      424.85    298.14 o 
  -9   4   5     1890.06     1979.08    187.47 o 
  -8   4   5        0.43      209.31     89.98 o 
  -7   4   5      993.36      888.85     88.91 o 
  -6   4   5       12.92      106.81    105.08 o 
  -5   4   5       20.05      103.95     94.36 o 
  -4   4   5       23.30      184.89     42.97 o 
  -3   4   5     5009.55     4816.30    100.73 o 
  -2   4   5        7.61      136.87     84.37 o 
  -1   4   5     6289.59     6131.60     97.15 o 
   0   4   5       12.02       32.78     77.02 o 
   1   4   5       41.88      149.72     73.57 o 
   2   4   5      139.84      144.25     40.49 o 
   3   4   5     1921.09     2062.53     69.92 o 
   4   4   5      228.13      264.80     57.62 o 
   5   4   5     4802.34     4815.07     91.01 o 
   6   4   5       98.38      163.03     49.28 o 
   7   4   5      572.26      711.43     49.66 o 
   8   4   5       13.99      174.61     56.45 o 
   9   4   5     1064.25      925.35     57.68 o 
  10   4   5       46.72      227.76     78.60 o 
  11   4   5     2168.85     2275.95    110.68 o 
  12   4   5       52.39      258.17     94.15 o 
  13   4   5      840.18     1064.65    152.80 o 
  14   4   5      116.72      203.57     68.26 o 
  15   4   5        6.79      156.81     88.37 o 
  16   4   5        0.25       54.14    109.87 o 
 -16   5   5      621.81      595.59    149.14 o 
 -15   5   5      172.59      292.37    123.51 o 
 -14   5   5      369.26      338.52    196.36 o 
 -13   5   5       86.23      168.51    190.00 o 
 -12   5   5        0.61      329.91    189.04 o 
 -11   5   5      434.70      463.52    122.80 o 
 -10   5   5     1497.30     1509.60    164.30 o 
  -9   5   5      640.51      706.06    145.00 o 
  -8   5   5     2851.34     2113.70    304.25 o 
  -7   5   5       26.90      147.87    128.53 o 
  -6   5   5      211.73      157.52     94.01 o 
  -5   5   5      235.61      327.35     51.16 o 
  -4   5   5     1534.25     1370.19     81.99 o 
  -3   5   5      521.74      527.96     57.19 o 
  -2   5   5     6915.31     7127.45    120.54 o 
  -1   5   5        1.81      295.83     92.44 o 
   0   5   5     2277.40     2491.97     85.75 o 
   1   5   5      193.17      268.54     50.55 o 
   2   5   5      348.40      370.86     48.23 o 
   3   5   5       80.31      223.96     67.43 o 
   4   5   5     3958.49     3919.68    103.39 o 
   5   5   5       45.31      294.85     76.36 o 
   6   5   5     2529.32     2401.31     97.86 o 
   7   5   5       22.70      143.48     62.52 o 
   8   5   5        6.28      168.59     46.49 o 
   9   5   5       61.39      212.74     54.69 o 
  10   5   5      905.20      832.41     99.38 o 
  11   5   5        0.48      200.03    105.56 o 
  12   5   5     1412.11     1293.65    140.95 o 
  13   5   5        2.35      124.11    111.78 o 
  14   5   5      345.61      326.34     90.17 o 
  15   5   5        3.03      213.47    101.04 o 
 -15   6   5        8.43      179.87    174.64 o 
 -14   6   5      367.47      339.33    207.43 o 
 -13   6   5       14.64      162.90    145.89 o 
 -12   6   5      552.72      738.50    178.96 o 
 -11   6   5       66.74      399.88    182.99 o 
 -10   6   5       89.13      -40.16    173.66 o 
  -9   6   5      583.87      677.39    243.77 o 
  -8   6   5     1227.64     1064.09    148.96 o 
  -7   6   5      308.69      725.42    280.74 o 
  -6   6   5      671.07      565.60    148.55 o 
  -5   6   5      199.78      170.58     58.00 o 
  -4   6   5       27.30      212.10     97.59 o 
  -3   6   5      984.93      952.04     84.88 o 
  -2   6   5      328.89      326.80     78.23 o 
  -1   6   5      966.78      911.65     78.67 o 
   0   6   5      373.48      404.52     67.16 o 
   1   6   5        5.50      149.05     92.33 o 
   2   6   5      250.14      226.91     51.33 o 
   3   6   5      825.46      904.20     86.66 o 
   4   6   5      170.97      204.14     66.58 o 
   5   6   5     1392.74     1218.71     79.87 o 
   6   6   5       36.61      202.30     77.50 o 
   7   6   5      256.74      377.84     45.53 o 
   8   6   5      487.61      373.18    104.50 o 
   9   6   5        3.15      208.28     72.72 o 
  10   6   5      281.42      365.48     91.98 o 
  11   6   5      108.96      265.29     96.43 o 
  12   6   5        0.14       63.66    125.40 o 
  13   6   5      186.13      275.38    119.44 o 
  14   6   5       98.96      157.74    123.53 o 
 -13   7   5      574.23      525.42    134.35 o 
 -12   7   5      294.77      372.61    121.51 o 
 -11   7   5      711.20      622.64    126.74 o 
 -10   7   5      100.49      199.47    133.62 o 
  -9   7   5        0.25      342.68    163.07 o 
  -8   7   5       25.99      321.90    272.77 o 
  -7   7   5     1510.94     1537.87    558.61 o 
  -6   7   5      379.42      505.46     84.37 o 
  -5   7   5     1965.39     1602.52     73.96 o 
  -4   7   5       83.87      241.72     67.26 o 
  -3   7   5       48.63      225.87    112.59 o 
  -2   7   5       25.44      274.56    245.02 o 
  -1   7   5     1099.68     1061.97    127.93 o 
   0   7   5       34.82      269.53     79.92 o 
   1   7   5     1895.57     1663.93     96.52 o 
   2   7   5      186.89      306.60     68.62 o 
   3   7   5     2066.23     2005.62    122.38 o 
   4   7   5      126.71      200.86     83.57 o 
   5   7   5      100.58      164.64     75.54 o 
   6   7   5       60.31      245.60     83.08 o 
   7   7   5     1493.68     1446.08    109.91 o 
   8   7   5        3.98      173.98     93.69 o 
   9   7   5     1435.28     1200.97    123.50 o 
  10   7   5       36.38      322.75    107.82 o 
  11   7   5      157.54      378.34    166.70 o 
  12   7   5        0.09      357.28    124.00 o 
 -11   8   5      237.59      412.92    162.51 o 
 -10   8   5      123.09      195.68    188.11 o 
  -9   8   5        3.35      381.92    159.68 o 
  -8   8   5      296.71      355.61    135.01 o 
  -7   8   5      172.26      253.29    122.59 o 
  -6   8   5     2097.54     2043.25    196.22 o 
  -5   8   5      155.61      222.04     65.79 o 
  -4   8   5     1393.07     1113.95     82.92 o 
  -3   8   5        0.19      272.51    111.59 o 
  -2   8   5       34.73      367.29    104.38 o 
  -1   8   5        8.39      138.66     98.93 o 
   0   8   5     1192.92     1063.41    148.70 o 
   1   8   5        2.15       90.39    107.34 o 
   2   8   5     1557.91     1220.77    110.73 o 
   3   8   5       65.27      305.12    105.15 o 
   4   8   5      468.57      430.29    117.79 o 
   5   8   5        0.55      106.50     76.54 o 
   6   8   5      642.96      560.26     88.24 o 
   7   8   5       42.35      187.10    102.50 o 
   8   8   5     1399.61     1134.53    121.45 o 
   9   8   5       92.51      230.23    113.63 o 
  10   8   5      253.62      210.45     77.99 o 
  -8   9   5       59.50      313.68    150.55 o 
  -7   9   5      327.81      388.27    119.95 o 
  -6   9   5        7.82       85.32    154.26 o 
  -5   9   5      395.03      369.56    129.75 o 
  -4   9   5      255.21      543.85    177.11 o 
  -3   9   5       48.98      219.31    118.78 o 
  -2   9   5      281.30      250.44     80.34 o 
  -1   9   5      176.43      235.31     67.90 o 
   0   9   5       70.56      222.60     98.70 o 
   1   9   5      449.26      323.66     82.51 o 
   2   9   5        3.26       80.82     94.06 o 
   3   9   5      118.97      203.07     93.36 o 
   4   9   5      206.36      325.66     99.08 o 
   5   9   5       12.99      221.86    151.65 o 
   6   9   5      266.14      299.28    101.24 o 
   7   9   5      140.27      416.08    120.19 o 
 -19   0   6     1685.40     1833.85    312.88 o 
 -18   0   6      567.03      423.47    168.12 o 
 -17   0   6       20.54      159.54    228.46 o 
 -16   0   6      411.07      444.09    171.67 o 
 -15   0   6     2943.15     2455.84    280.23 o 
 -14   0   6       60.85      472.86    234.92 o 
 -13   0   6     8110.35     7987.76    412.41 o 
 -12   0   6      653.70      437.61    161.58 o 
 -11   0   6     7225.38     6966.43    244.23 o 
 -10   0   6     1733.13     1931.78    175.12 o 
  -9   0   6     1472.33     1476.79    171.42 o 
  -8   0   6     4447.21     4295.20    225.48 o 
  -7   0   6    26191.92    25772.26    465.42 o 
  -6   0   6      329.37      258.83    103.40 o 
  -5   0   6    34881.71    34356.82    278.25 o 
  -4   0   6     9652.80     9536.82    135.81 o 
  -3   0   6    11501.47    12101.78    196.39 o 
  -2   0   6     2862.41     2690.76     99.46 o 
  -1   0   6     3579.73     3456.75     64.38 o 
   0   0   6       17.34       11.96     59.41 o 
   1   0   6    54676.76    55431.44    328.55 o 
   2   0   6     1378.53     1373.34     62.83 o 
   3   0   6    38040.69    39226.58    215.86 o 
   4   0   6      443.89      363.57     33.67 o 
   5   0   6       89.53      154.02     70.80 o 
   6   0   6     5118.55     5096.15    119.24 o 
   7   0   6    11196.21    11666.44    145.66 o 
   8   0   6     2783.81     2462.23    154.10 o 
   9   0   6    16694.13    17927.21    254.30 o 
  10   0   6     1001.13      899.68    211.63 o 
  11   0   6     4270.73     4461.45    230.14 o 
  12   0   6      187.71      389.21     92.65 o 
  13   0   6       74.35      394.00    106.22 o 
  14   0   6     3783.18     4312.51    200.11 o 
  15   0   6     1667.19     1835.12    217.64 o 
  16   0   6     1777.30     1950.17    156.31 o 
  17   0   6     2232.99     2325.72    245.47 o 
 -19   1   6      933.40      782.59    157.31 o 
 -18   1   6      113.18      340.82    189.15 o 
 -17   1   6     1134.44     1248.23    173.03 o 
 -16   1   6      713.24      742.45    149.14 o 
 -15   1   6      242.26      361.05    166.35 o 
 -14   1   6     4163.37     3649.76    582.63 o 
 -13   1   6      865.60      866.30    163.85 o 
 -12   1   6     5144.03     5485.29    252.05 o 
 -11   1   6     3047.87     2888.61    159.65 o 
 -10   1   6      784.27      749.17     90.77 o 
  -9   1   6     7216.66     7331.47    219.24 o 
  -8   1   6     4777.57     4704.06    170.01 o 
  -7   1   6      878.37      821.98     76.21 o 
  -6   1   6    16234.57    15590.54    142.09 o 
  -5   1   6     3194.48     2925.81    109.48 o 
  -4   1   6    17747.50    18151.46    144.83 o 
  -3   1   6     7197.71     7202.13     69.93 o 
  -2   1   6       86.55      141.43     56.97 o 
  -1   1   6     4543.86     4494.22     47.93 o 
   0   1   6    24123.08    24852.67     85.96 o 
   1   1   6     8117.48     7713.93     74.53 o 
   2   1   6    39066.57    39974.99    160.58 o 
   3   1   6        5.70      111.34     28.54 o 
   4   1   6     4694.85     4371.71     51.26 o 
   5   1   6     9859.29     9777.07     76.24 o 
   6   1   6     1020.82      879.30     43.32 o 
   7   1   6     7585.89     7704.52     78.77 o 
   8   1   6     8473.73     8550.57    102.77 o 
   9   1   6      903.87      760.30     62.25 o 
  10   1   6     7558.98     7401.09    165.59 o 
  11   1   6      103.01      260.64     66.32 o 
  13   1   6     2571.46     2640.94     97.81 o 
  14   1   6      185.15      322.84     65.62 o 
  15   1   6     2203.02     2529.01    138.30 o 
  16   1   6     1407.72     1687.93    105.53 o 
  17   1   6      275.20      318.57     83.88 o 
 -18   2   6     1583.92      978.76    163.55 o 
 -17   2   6      250.40      374.78    213.03 o 
 -16   2   6     1885.92     1953.02    334.96 o 
 -15   2   6     1719.66     1949.82    191.04 o 
 -14   2   6      136.03      333.74    188.49 o 
 -13   2   6     2001.64     1973.67    397.94 o 
 -12   2   6     2905.06     3231.77    479.20 o 
 -11   2   6       94.60      399.79    199.77 o 
 -10   2   6    11504.98    11650.22    274.89 o 
  -9   2   6      656.36      598.15     80.79 o 
  -8   2   6     7550.99     7253.73    111.42 o 
  -7   2   6     3646.77     3630.64     66.81 o 
  -6   2   6        2.71       95.92     50.49 o 
  -5   2   6     6261.32     6427.82     94.59 o 
  -4   2   6     8771.50     8529.93     90.98 o 
  -3   2   6     2662.58     2781.91     56.30 o 
  -2   2   6    19015.90    19318.36    103.30 o 
  -1   2   6      680.81      664.15     33.70 o 
   0   2   6    11123.71    11028.97     73.87 o 
   1   2   6     8088.66     8513.56     78.39 o 
   2   2   6       69.84      240.92     35.38 o 
   3   2   6     6805.33     6172.09     56.68 o 
   4   2   6    17004.12    17382.41    120.98 o 
   5   2   6     3457.40     3372.82     67.01 o 
   6   2   6    19243.38    19736.83    163.56 o 
   7   2   6       37.61       93.95     68.17 o 
   8   2   6     4721.79     4810.60     83.82 o 
   9   2   6     2465.03     2505.61     80.00 o 
  10   2   6      510.54      658.42     58.33 o 
  11   2   6     3473.28     3494.33    100.67 o 
  12   2   6     3988.28     3942.94    138.20 o 
  13   2   6     1377.06     1312.67     91.15 o 
  14   2   6     1716.32     2119.75    144.39 o 
  15   2   6      103.70      226.55     95.04 o 
  16   2   6      141.53      217.24     71.05 o 
  17   2   6     1171.19     1255.19    109.04 o 
 -18   3   6       69.37       72.85    176.72 o 
 -17   3   6     1823.42     1889.18    206.98 o 
 -16   3   6     1136.42     1238.13    346.71 o 
 -15   3   6     2006.56     1604.13    161.87 o 
 -14   3   6     1467.70     1290.30    108.17 o 
 -13   3   6        1.37      166.86     39.73 o 
 -12   3   6       84.66       89.61     40.24 o 
 -11   3   6     8273.94     8152.58    171.46 o 
 -10   3   6      284.34      276.79     57.39 o 
  -9   3   6    10126.77    10451.28    209.65 o 
  -8   3   6     2471.47     2434.72     90.95 o 
  -7   3   6     3012.59     2932.02     92.78 o 
  -6   3   6     6163.84     6057.75    109.82 o 
  -5   3   6     1090.29     1161.62     69.58 o 
  -4   3   6      900.85      816.08     79.94 o 
  -3   3   6    24970.63    25207.97    150.94 o 
  -2   3   6       14.27      230.22     50.49 o 
  -1   3   6    31697.72    31708.69    171.25 o 
   0   3   6      464.16      399.35     42.43 o 
   1   3   6     1318.84     1377.68     51.68 o 
   2   3   6     1448.80     1500.50     52.05 o 
   3   3   6     7014.14     6665.44     80.91 o 
   4   3   6     4704.35     4542.10     67.98 o 
   5   3   6    13180.48    13170.26    133.45 o 
   6   3   6     1232.03     1263.10     51.79 o 
   7   3   6     8964.51     8814.60    107.15 o 
   8   3   6      151.84      220.78     47.71 o 
   9   3   6      309.00      233.77     39.62 o 
  10   3   6     1897.58     1907.20     76.47 o 
  11   3   6     4748.87     4690.41    121.61 o 
  12   3   6     3808.89     3701.44    129.93 o 
  13   3   6     3347.52     3081.79    133.80 o 
  14   3   6      488.98      512.68    104.15 o 
  15   3   6      405.57      398.24     74.66 o 
  16   3   6      491.79      520.38    142.07 o 
 -17   4   6      250.26      430.04    147.47 o 
 -16   4   6     1078.39     1319.45    217.72 o 
 -15   4   6     1709.64     1670.61    233.31 o 
 -14   4   6      496.28      788.91    181.50 o 
 -13   4   6     1012.70     1125.85    176.58 o 
 -12   4   6     1090.60      875.22    138.15 o 
 -11   4   6        0.24       75.80     58.12 o 
 -10   4   6     7544.83     7263.49    422.70 o 
  -9   4   6      178.69      287.12     85.15 o 
  -8   4   6     4544.85     4366.99    119.37 o 
  -7   4   6     2486.09     2261.64     82.24 o 
  -6   4   6       42.35       91.67     84.49 o 
  -5   4   6     4014.12     3755.05    157.39 o 
  -4   4   6     6062.23     6108.85     65.99 o 
  -3   4   6      566.64      458.20     41.33 o 
  -2   4   6    18726.48    18825.57    187.88 o 
  -1   4   6      922.39      940.01     97.24 o 
   0   4   6     8979.61     9098.98    111.90 o 
   1   4   6     4179.66     4214.12     90.91 o 
   2   4   6       74.17      263.02     57.11 o 
   3   4   6     3922.40     3887.51     82.63 o 
   4   4   6     4503.05     4186.17     86.32 o 
   5   4   6      991.08      972.54     48.82 o 
   6   4   6     6904.56     6911.92     99.33 o 
   7   4   6      192.80      187.50     36.77 o 
   8   4   6     2652.09     2442.57     82.86 o 
   9   4   6     1173.45     1073.40     91.39 o 
  10   4   6      387.70      327.46     49.13 o 
  11   4   6     2065.86     1877.41     91.56 o 
  12   4   6     3193.59     2834.20    113.24 o 
  13   4   6      582.82      569.10    141.16 o 
  14   4   6     1723.09     1759.37    185.75 o 
  15   4   6       77.48      318.87     88.63 o 
  16   4   6      358.78      344.59     81.00 o 
 -16   5   6      466.39      496.07    193.44 o 
 -15   5   6        1.88      411.71    170.29 o 
 -14   5   6     2655.05     2788.22    202.13 o 
 -13   5   6       53.77      183.20    178.18 o 
 -12   5   6     1647.34     2019.05    403.42 o 
 -11   5   6      825.80      826.79    159.42 o 
 -10   5   6       70.88      281.91    191.72 o 
  -9   5   6     2669.51     2238.56    269.66 o 
  -8   5   6     1330.13     1231.91    147.98 o 
  -7   5   6      907.74      992.08    110.39 o 
  -6   5   6     4940.72     4642.29    174.66 o 
  -5   5   6      595.90      501.72     67.73 o 
  -4   5   6     4674.91     4637.10    138.46 o 
  -3   5   6     2158.36     2260.36     90.73 o 
  -2   5   6      166.64      263.84     61.71 o 
  -1   5   6     2433.07     2708.86    105.49 o 
   0   5   6     4489.08     4259.91     99.01 o 
   1   5   6      291.21      260.29     48.84 o 
   2   5   6     8891.92     9087.52    117.75 o 
   3   5   6      432.27      767.78     76.65 o 
   4   5   6     2527.56     2623.36     83.91 o 
   5   5   6     2697.70     2432.18     79.42 o 
   6   5   6      530.62      487.15     83.82 o 
   7   5   6     2988.37     2695.38     74.77 o 
   8   5   6     3009.91     2830.64     77.65 o 
   9   5   6      781.83      787.01    102.53 o 
  10   5   6     2778.11     2705.82    138.24 o 
  11   5   6       53.15      215.33     82.99 o 
  12   5   6      350.65      457.87    112.66 o 
  13   5   6      790.53      796.95    138.45 o 
  14   5   6      184.59      257.40     70.83 o 
  15   5   6      908.52      809.11    119.69 o 
 -15   6   6      559.97      586.22    126.28 o 
 -14   6   6      359.01      452.76    179.00 o 
 -13   6   6     2623.30     2743.83    228.54 o 
 -12   6   6      612.11      699.26    167.20 o 
 -11   6   6     1706.29     1675.44    243.58 o 
 -10   6   6      326.05      780.01    171.08 o 
  -9   6   6      191.71      399.77    126.89 o 
  -8   6   6      108.80      323.42    166.61 o 
  -7   6   6     4074.15     4612.56    230.87 o 
  -6   6   6       96.97       93.74    310.80 o 
  -5   6   6     6678.99     6655.99    243.31 o 
  -4   6   6      194.88      238.63     62.61 o 
  -3   6   6     1196.80     1200.53    133.12 o 
  -2   6   6       95.00      286.53     86.89 o 
  -1   6   6     2318.19     2407.87    100.12 o 
   0   6   6      244.26      370.35    122.63 o 
   1   6   6     9279.31     9783.91    154.85 o 
   2   6   6      251.63      408.47     68.18 o 
   3   6   6     5198.45     5279.35    130.32 o 
   4   6   6        3.32      140.39     62.99 o 
   5   6   6        1.50      198.32     76.64 o 
   6   6   6      828.24      829.00     61.27 o 
   7   6   6     2022.87     2014.59     99.97 o 
   8   6   6      832.00      950.41     67.41 o 
   9   6   6     3923.27     3471.51    130.18 o 
  10   6   6      295.37      321.45     61.32 o 
  11   6   6     1491.42     1315.67    133.41 o 
  12   6   6        2.02      164.92     96.86 o 
  13   6   6       16.23      135.73     89.51 o 
 -13   7   6      418.29      568.60    136.75 o 
 -12   7   6      913.71      659.79    141.06 o 
 -11   7   6      660.19      546.42    132.97 o 
 -10   7   6      119.93       64.10    134.66 o 
  -9   7   6      171.43      460.44    159.66 o 
  -8   7   6     1015.28      928.56    146.73 o 
  -7   7   6        1.62      380.26    178.75 o 
  -6   7   6     2825.43     3301.70    543.61 o 
  -5   7   6      337.18      343.26     78.68 o 
  -4   7   6     1774.01     1761.92    142.06 o 
  -3   7   6      887.12      910.95    112.89 o 
  -2   7   6        0.08      252.90    132.53 o 
  -1   7   6      579.41      670.84     86.18 o 
   0   7   6     2089.85     2242.36    107.26 o 
   1   7   6      114.43      274.05     93.01 o 
   2   7   6     3305.60     3099.38    165.38 o 
   3   7   6        8.47      219.83     93.81 o 
   4   7   6      759.26      674.61     83.02 o 
   5   7   6      582.87      399.47     59.09 o 
   6   7   6       16.46      207.37     75.78 o 
   7   7   6      806.59      979.25    214.26 o 
   8   7   6      788.68      757.89     91.65 o 
   9   7   6      162.98      226.45     85.56 o 
  10   7   6     1190.98     1390.71    144.67 o 
  11   7   6        2.10      272.84    115.25 o 
  12   7   6      150.02      289.13    281.27 o 
 -11   8   6        3.58       68.78    247.96 o 
 -10   8   6      765.15      935.39    317.88 o 
  -9   8   6      226.85      463.41    143.34 o 
  -8   8   6      433.29      535.28    171.25 o 
  -7   8   6      491.32      528.60    149.28 o 
  -6   8   6        4.14      204.87    157.36 o 
  -5   8   6      209.12      329.61     86.06 o 
  -4   8   6      967.50     1104.32    132.22 o 
  -3   8   6       48.23      211.51    102.84 o 
  -2   8   6     2292.33     2323.32    159.87 o 
  -1   8   6       25.13      201.20    105.75 o 
   0   8   6     1021.03     1419.03    126.22 o 
   1   8   6      185.50      383.02    111.90 o 
   2   8   6       10.21      271.45    110.86 o 
   3   8   6      296.49      529.93     81.84 o 
   4   8   6     1241.83     1316.51    114.43 o 
   5   8   6      364.15      342.59     68.28 o 
   6   8   6     1185.33     1111.99    138.23 o 
   7   8   6        7.22      184.19     77.82 o 
   8   8   6      191.21      319.33    102.93 o 
   9   8   6      300.07      280.13     98.54 o 
  -7   9   6      238.26      278.04    102.68 o 
  -6   9   6       23.54      316.97    154.43 o 
  -5   9   6      164.08      289.21    131.23 o 
  -4   9   6        1.85      223.57    169.74 o 
  -3   9   6     1217.72     1250.46    122.51 o 
  -2   9   6        0.04      209.65     87.53 o 
  -1   9   6     1017.90     1038.02    138.87 o 
   0   9   6       21.54      116.43    101.37 o 
   1   9   6      130.71      251.09     84.98 o 
   2   9   6       62.92      173.74     92.94 o 
   3   9   6      411.60      518.79    104.31 o 
   4   9   6      289.45      379.65     81.37 o 
   5   9   6      847.64      728.29    164.50 o 
   6   9   6      159.73      277.57     93.13 o 
 -18   1   7       18.24      141.60    188.51 o 
 -17   1   7       44.78      387.49    263.26 o 
 -16   1   7       87.20       71.91    167.97 o 
 -15   1   7      221.27      305.30    122.21 o 
 -14   1   7      122.78      -84.50    178.83 o 
 -13   1   7      843.43      621.18    222.90 o 
 -12   1   7       67.96      126.72    131.82 o 
 -11   1   7      224.57      417.13    173.97 o 
 -10   1   7      751.16      785.52     88.11 o 
  -9   1   7       39.97      482.75    106.06 o 
  -8   1   7     1212.87     1238.50    103.06 o 
  -7   1   7     1922.03     2002.13     81.06 o 
  -6   1   7      437.03      508.66     59.47 o 
  -5   1   7     5314.44     5011.32     86.16 o 
  -4   1   7     2375.16     2271.50     75.53 o 
  -3   1   7     1299.29     1283.91     45.08 o 
  -2   1   7     3602.03     3678.49     67.45 o 
  -1   1   7     1019.22      880.68     33.28 o 
   0   1   7      255.36      294.03     28.37 o 
   1   1   7     3373.43     3440.66     59.27 o 
   2   1   7     4296.31     4071.12     64.82 o 
   3   1   7     3582.56     3508.46     64.34 o 
   4   1   7     5910.84     5859.85     69.25 o 
   5   1   7       30.03      118.13     49.31 o 
   6   1   7     2819.21     2814.73     54.75 o 
   7   1   7     3510.78     3558.53     77.22 o 
   8   1   7      570.41      662.61     49.99 o 
   9   1   7     2307.78     2195.41     89.49 o 
  10   1   7     2790.50     2786.72     83.13 o 
  11   1   7      378.18      398.02     48.17 o 
  12   1   7       77.81      382.58     62.31 o 
  13   1   7      756.91      727.62     67.19 o 
  14   1   7      181.02      282.32     58.04 o 
  15   1   7      313.72      348.24     58.45 o 
  16   1   7      180.59      220.08     62.02 o 
  17   1   7       51.78      214.53     74.93 o 
 -18   2   7      282.05      379.96    134.88 o 
 -17   2   7       24.49      280.94    163.93 o 
 -16   2   7       84.52      351.45    222.74 o 
 -15   2   7      237.54      221.27    167.06 o 
 -14   2   7      682.89      500.88    121.50 o 
 -13   2   7      198.74       80.91    125.17 o 
 -12   2   7     1442.32     1434.84    176.36 o 
 -11   2   7      241.07      504.28    222.20 o 
 -10   2   7     1285.44     1311.53     76.90 o 
  -9   2   7      434.92      440.16     76.91 o 
  -8   2   7       75.96      270.10     70.18 o 
  -7   2   7      245.86      340.23     40.92 o 
  -6   2   7     5309.32     5078.89     78.57 o 
  -5   2   7     1625.24     1511.42     50.89 o 
  -4   2   7     3758.44     3378.64     69.31 o 
  -3   2   7     1340.88     1285.18     47.90 o 
  -2   2   7      256.45      273.04     40.29 o 
  -1   2   7      325.43      235.76     29.43 o 
   0   2   7     3466.28     3473.78     66.98 o 
   1   2   7      760.28      790.86     28.02 o 
   2   2   7     3130.06     2927.11     64.43 o 
   3   2   7     2651.32     2624.18     59.73 o 
   4   2   7      680.20      574.95     37.74 o 
   5   2   7     1482.73     1524.91     43.46 o 
   6   2   7      285.91      382.14     39.34 o 
   7   2   7        0.08      167.03     43.74 o 
   8   2   7     2096.91     2108.80     69.82 o 
   9   2   7     1454.74     1483.63     65.43 o 
  10   2   7      224.94      233.26     44.59 o 
  11   2   7      355.18      331.93     75.13 o 
  12   2   7       64.86      307.35     69.53 o 
  13   2   7        9.44      217.36     57.27 o 
  14   2   7      144.01      250.28     92.31 o 
  15   2   7       37.30      102.84     92.52 o 
  16   2   7      271.37      254.11     65.87 o 
  17   2   7      227.46      267.71     71.66 o 
 -18   3   7       54.85      100.39    190.95 o 
 -17   3   7       88.07      359.36    157.23 o 
 -16   3   7      103.09      293.71    163.48 o 
 -15   3   7       17.71      331.05    193.13 o 
 -14   3   7       22.65      106.78     37.83 o 
 -13   3   7      348.06      323.18     21.64 o 
 -12   3   7        6.17      217.84     93.36 o 
 -11   3   7      291.33      335.63     79.45 o 
 -10   3   7       40.20       98.57    104.39 o 
  -9   3   7       25.41       82.80     86.49 o 
  -8   3   7      690.98      636.08     61.97 o 
  -7   3   7      126.39      192.03     51.40 o 
  -6   3   7      890.13      978.93     74.61 o 
  -5   3   7      543.34      521.77     66.91 o 
  -4   3   7        2.59      201.59     58.46 o 
  -3   3   7     1528.86     1281.27     45.77 o 
  -2   3   7     1331.17     1252.18     44.24 o 
  -1   3   7      320.12      363.28     35.47 o 
   0   3   7        1.68       74.33     48.79 o 
   1   3   7       50.56      114.29     40.95 o 
   2   3   7      789.44      812.09     46.52 o 
   3   3   7      669.38      682.74     42.40 o 
   4   3   7      652.63      590.47     36.75 o 
   5   3   7      422.57      397.51     33.45 o 
   6   3   7      174.76      286.64     44.35 o 
   7   3   7       22.55      220.12     54.32 o 
   8   3   7      396.67      425.35     42.18 o 
   9   3   7      507.08      645.03     47.22 o 
  10   3   7       45.99      176.16     71.02 o 
  11   3   7      304.37      351.95     86.67 o 
  12   3   7       11.70      194.45     90.37 o 
  13   3   7       48.48      132.40     88.33 o 
  14   3   7        9.08      258.90    117.62 o 
  15   3   7       37.38      224.47    106.30 o 
  16   3   7       47.30      198.94    124.28 o 
 -17   4   7      456.31      416.49    156.20 o 
 -16   4   7       35.18      227.15    135.46 o 
 -15   4   7      921.19      916.84    145.84 o 
 -14   4   7        6.68      -95.28    192.37 o 
 -13   4   7      161.50      227.96    122.69 o 
 -12   4   7       44.29      115.24     68.38 o 
 -11   4   7      219.16      365.86     58.37 o 
 -10   4   7       15.92      140.63     88.82 o 
  -9   4   7     1768.29     1744.56    171.93 o 
  -8   4   7       15.46      302.89     95.61 o 
  -7   4   7     2040.94     1984.65     84.64 o 
  -6   4   7      992.12      971.64     72.52 o 
  -5   4   7        0.70      241.59     71.42 o 
  -4   4   7       28.58      166.97     40.98 o 
  -3   4   7     2764.40     2639.67     70.93 o 
  -2   4   7       80.31      218.24     48.44 o 
  -1   4   7     5934.20     6035.44     89.40 o 
   0   4   7      273.82      362.99     62.59 o 
   1   4   7     1548.06     1841.91     79.38 o 
   2   4   7      959.66      997.97     65.07 o 
   3   4   7     2045.45     2023.47     64.54 o 
   4   4   7      135.12      234.94     51.62 o 
   5   4   7     3587.38     3550.40    109.03 o 
   6   4   7     1894.01     1975.20     61.17 o 
   7   4   7      660.17      628.69     52.76 o 
   8   4   7      284.93      252.99     41.67 o 
   9   4   7      201.55      250.15     47.37 o 
  10   4   7      463.90      403.89     64.04 o 
  11   4   7      569.16      435.57    103.74 o 
  12   4   7      523.50      663.98    101.18 o 
  13   4   7      350.29      451.42     83.15 o 
  14   4   7      150.83      361.86     91.61 o 
  15   4   7       79.39      222.40    146.51 o 
 -16   5   7      697.44      667.79    154.85 o 
 -15   5   7        7.97      360.32    228.83 o 
 -14   5   7      803.07      600.91    132.71 o 
 -13   5   7        0.24      166.04    140.62 o 
 -12   5   7        0.01      335.00    157.89 o 
 -11   5   7       36.83      284.41    186.65 o 
 -10   5   7     1070.24     1036.09    137.87 o 
  -9   5   7        8.65      130.89    184.21 o 
  -8   5   7     2515.30     2184.11    312.23 o 
  -7   5   7      333.21      326.55     86.82 o 
  -6   5   7      289.27      358.67     94.55 o 
  -5   5   7      222.69      276.41     98.71 o 
  -4   5   7     2018.85     1994.10     54.40 o 
  -3   5   7      272.75      222.98     47.87 o 
  -2   5   7     3789.33     3993.32     88.57 o 
  -1   5   7      483.66      551.34     73.79 o 
   0   5   7     2110.87     2166.59    106.07 o 
   1   5   7      205.52      288.27     54.08 o 
   2   5   7       85.39      235.31     59.43 o 
   3   5   7       73.50      295.34     53.42 o 
   4   5   7     2187.09     2303.26     77.82 o 
   5   5   7     1437.87     1498.72     69.68 o 
   6   5   7     1834.77     1663.63     84.58 o 
   7   5   7     1147.86     1111.51     63.92 o 
   8   5   7       39.75      134.29     49.19 o 
   9   5   7       10.62      126.43     66.26 o 
  10   5   7      426.48      409.82     73.04 o 
  11   5   7      457.17      465.40    123.23 o 
  12   5   7      460.12      635.19    136.81 o 
  13   5   7      267.58      280.40    104.20 o 
  14   5   7      369.17      316.39    107.37 o 
 -14   6   7       44.89      377.72    175.35 o 
 -13   6   7      123.61      401.30    257.29 o 
 -12   6   7      186.46      435.79    241.66 o 
 -11   6   7      112.00      354.73    126.55 o 
 -10   6   7      270.78      109.20    195.02 o 
  -9   6   7      417.98      487.99    263.80 o 
  -8   6   7       44.33      181.36    167.35 o 
  -7   6   7      832.41      652.84    128.02 o 
  -6   6   7      727.09      749.05    133.71 o 
  -5   6   7      143.66      284.58     84.80 o 
  -4   6   7      392.32      334.65     54.38 o 
  -3   6   7      582.77      617.43     96.62 o 
  -2   6   7      576.10      570.20     68.34 o 
  -1   6   7      860.16      770.26     78.69 o 
   0   6   7       36.35       80.41     87.58 o 
   1   6   7       82.20      221.34     69.94 o 
   2   6   7     1290.32     1309.16     88.20 o 
   3   6   7       36.31      157.83     72.72 o 
   4   6   7      945.88      760.07     69.35 o 
   5   6   7       88.11      262.31     82.53 o 
   6   6   7       25.53      145.97     79.66 o 
   7   6   7      791.13      660.27     62.01 o 
   8   6   7      184.62      227.34     62.27 o 
   9   6   7      282.21      279.15     73.99 o 
  10   6   7      183.66      179.56    138.33 o 
  11   6   7        3.49      192.35    122.01 o 
  12   6   7       97.72       80.84    215.67 o 
  13   6   7      104.74      323.91    230.30 o 
 -13   7   7      608.64      380.09    122.59 o 
 -12   7   7        1.14      131.03    168.91 o 
 -11   7   7      921.07      913.76    167.61 o 
 -10   7   7        1.76      389.15    163.93 o 
  -9   7   7      101.86      126.58    162.44 o 
  -8   7   7        0.11      188.21    154.38 o 
  -7   7   7     1501.27     1446.96    168.75 o 
  -6   7   7      438.51      349.29    134.61 o 
  -5   7   7     2227.36     2154.89    184.26 o 
  -4   7   7      668.92      611.45     72.21 o 
  -3   7   7      172.91      269.53    113.12 o 
  -2   7   7        1.89      199.78    124.81 o 
  -1   7   7       41.35      224.55    113.76 o 
   0   7   7      464.08      373.55     73.73 o 
   1   7   7     1316.46     1428.96    121.76 o 
   2   7   7      938.89      831.14    104.49 o 
   3   7   7     1735.37     1626.08    148.24 o 
   4   7   7      370.66      446.47     83.89 o 
   5   7   7       48.06      255.40     68.98 o 
   6   7   7       77.17      189.49     71.18 o 
   7   7   7      583.19      498.04     78.30 o 
   8   7   7      413.04      395.10     79.09 o 
   9   7   7      737.02      613.93    125.05 o 
  10   7   7      356.63      406.71    208.66 o 
  11   7   7      154.23      387.94    131.01 o 
 -10   8   7      415.64      433.74    138.64 o 
  -9   8   7        4.48      439.92    165.99 o 
  -8   8   7       70.70      171.50    191.34 o 
  -7   8   7       39.94      232.26    159.42 o 
  -6   8   7     1296.84     1377.82    190.90 o 
  -5   8   7      140.90       80.99    101.48 o 
  -4   8   7      949.95      900.51    108.86 o 
  -3   8   7        5.17      141.59     99.44 o 
  -2   8   7      134.09      440.46    113.83 o 
  -1   8   7      110.98      230.64    100.39 o 
   0   8   7      147.46      233.97     77.13 o 
   1   8   7      185.27      210.14    104.81 o 
   2   8   7      924.54      902.59    108.69 o 
   3   8   7       64.64      348.14    110.18 o 
   4   8   7      642.75      413.20     80.27 o 
   5   8   7        9.11       12.69     94.76 o 
   6   8   7        3.89      154.49     86.30 o 
   7   8   7       56.14      175.43    110.03 o 
   8   8   7      535.68      510.97    123.88 o 
   9   8   7      264.60      181.71    161.47 o 
  -6   9   7      106.16      361.86    175.32 o 
  -5   9   7      330.28      551.38    128.68 o 
  -4   9   7        3.73       10.68    120.36 o 
  -3   9   7      191.60      137.65     97.00 o 
  -2   9   7      272.06      194.83     81.85 o 
  -1   9   7        3.62      161.54     78.24 o 
   0   9   7      386.32      343.91    109.78 o 
   1   9   7      157.70      257.38    112.05 o 
   2   9   7       33.62       79.93     96.95 o 
   3   9   7      235.96      312.36     93.43 o 
   4   9   7       90.17       24.20     88.38 o 
   5   9   7      149.18      309.26     86.15 o 
 -18   0   8      272.58      371.88    186.09 o 
 -17   0   8      787.34      877.76    254.38 o 
 -16   0   8      488.68      651.97    196.50 o 
 -15   0   8      637.77      510.02    180.66 o 
 -14   0   8     1409.71     1508.72    263.08 o 
 -13   0   8     5798.36     5636.41    339.55 o 
 -12   0   8      375.36      265.46    167.88 o 
 -11   0   8     6891.61     7022.68    363.44 o 
 -10   0   8      285.79       84.36    134.41 o 
  -9   0   8     3510.99     3398.88    176.84 o 
  -8   0   8     2698.75     2685.22    202.66 o 
  -7   0   8     5567.50     5335.45    173.27 o 
  -6   0   8     1301.77     1348.11     92.76 o 
  -5   0   8    32759.26    33497.74    245.58 o 
  -4   0   8     1951.75     1846.24     97.73 o 
  -3   0   8    22040.66    21953.09    332.86 o 
  -2   0   8      679.62      678.57     56.67 o 
  -1   0   8     3239.14     3502.03     64.41 o 
   0   0   8    13501.01    13492.12    100.89 o 
   1   0   8    18577.12    18209.52    138.77 o 
   2   0   8    24466.04    25344.81    143.74 o 
   3   0   8    18749.42    18687.77    130.40 o 
   4   0   8     2114.05     2335.18     61.79 o 
   5   0   8     3654.81     3660.58     76.64 o 
   6   0   8     1824.85     1898.85     68.60 o 
   7   0   8     1199.13     1192.22     66.02 o 
   8   0   8    13493.28    14515.50    181.02 o 
   9   0   8     1660.39     1867.18    156.26 o 
  10   0   8     7708.37     7490.25    208.41 o 
  11   0   8     1117.61     1341.97    117.67 o 
  12   0   8      150.41      270.46     66.62 o 
  13   0   8      827.19     1145.62    164.91 o 
  14   0   8     1603.34     1512.16    208.23 o 
  15   0   8        9.15      145.09    114.27 o 
  16   0   8     3201.75     2867.73    167.04 o 
 -18   1   8     1212.52     1400.22    198.14 o 
 -17   1   8      607.48      595.23    147.16 o 
 -16   1   8       52.97      169.44    163.25 o 
 -15   1   8     1214.65     1358.76    194.53 o 
 -14   1   8     2137.73     2058.14    425.91 o 
 -13   1   8      711.31      683.74    142.53 o 
 -12   1   8     6500.79     6245.11    232.40 o 
 -11   1   8      130.57      587.53    156.03 o 
 -10   1   8     4793.43     4617.88    143.59 o 
  -9   1   8     3755.59     3944.53    112.97 o 
  -8   1   8       11.15      290.30     92.62 o 
  -7   1   8     5799.65     6006.79    111.49 o 
  -6   1   8     8943.17     8599.30    116.86 o 
  -5   1   8     1216.91     1121.44     87.47 o 
  -4   1   8    19577.16    19121.92    130.78 o 
  -3   1   8        4.76       72.71     56.49 o 
  -2   1   8     5663.00     5360.32     77.66 o 
  -1   1   8     4547.86     4466.09     51.63 o 
   0   1   8     2848.29     2739.59     48.51 o 
   1   1   8    18316.55    18853.65    128.97 o 
   2   1   8    11250.45    10634.51     90.98 o 
   3   1   8     5811.29     5790.61     77.47 o 
   4   1   8    11163.30    11373.53    113.66 o 
   5   1   8      643.72      691.22     47.88 o 
   6   1   8     1981.71     1987.57     49.38 o 
   7   1   8     6674.63     6592.22     78.90 o 
   8   1   8      194.37      203.48     54.12 o 
   9   1   8     6076.50     6115.68     90.57 o 
  10   1   8     2714.65     2583.28     74.61 o 
  11   1   8      887.44     1011.31     62.84 o 
  12   1   8     3716.98     3555.05     93.06 o 
  13   1   8      117.23      245.47     58.45 o 
  14   1   8      469.34      443.95     64.21 o 
  15   1   8     1749.60     1643.06    101.57 o 
  16   1   8      169.13      250.68     85.15 o 
 -18   2   8      475.05      710.44    182.07 o 
 -17   2   8      154.91      498.11    195.51 o 
 -16   2   8     2411.53     2179.54    346.88 o 
 -15   2   8       24.39      244.27    146.47 o 
 -14   2   8     2065.59     1773.88    258.64 o 
 -13   2   8     1537.46     1329.47    279.82 o 
 -12   2   8        0.45      193.71     72.83 o 
 -11   2   8     3166.69     3158.10    150.02 o 
 -10   2   8     4689.85     4779.26    171.67 o 
  -9   2   8      777.50      744.47     49.75 o 
  -8   2   8    12987.67    13163.78    133.34 o 
  -7   2   8      236.83      317.82     42.07 o 
  -6   2   8     6611.20     6535.33     81.13 o 
  -5   2   8     2889.82     2793.24     57.95 o 
  -4   2   8      253.92      260.22     39.34 o 
  -3   2   8    11908.74    11871.80    109.31 o 
  -2   2   8    11438.71    11411.88    116.83 o 
  -1   2   8    11412.91    11466.06     87.93 o 
   0   2   8    10701.98     9857.53    110.35 o 
   1   2   8        0.11      179.42     55.85 o 
   2   2   8     2060.66     2235.46     57.65 o 
   3   2   8     7058.62     7342.41     90.33 o 
   4   2   8      353.35      392.61     40.35 o 
   5   2   8     8125.04     7889.49     79.11 o 
   6   2   8     6452.89     6258.76     80.03 o 
   7   2   8     3069.86     3209.66     76.42 o 
   8   2   8     4930.27     4872.65     83.13 o 
   9   2   8      381.21      363.79     39.34 o 
  10   2   8      571.11      482.18     49.89 o 
  11   2   8     5053.92     5262.96    134.37 o 
  12   2   8      128.00      234.37     78.46 o 
  13   2   8     3441.66     3388.73    188.39 o 
  14   2   8      807.97      799.53     86.34 o 
  15   2   8      262.51      199.82     63.16 o 
  16   2   8      693.04      540.85     95.20 o 
 -17   3   8     1722.24     2166.57    419.13 o 
 -16   3   8       20.76      203.45    159.18 o 
 -15   3   8     3936.74     3404.06    447.85 o 
 -14   3   8       65.86      -23.28    181.36 o 
 -13   3   8     1244.70     1174.79    211.03 o 
 -12   3   8      447.51      462.33    165.79 o 
 -11   3   8     1984.40     1958.58    114.01 o 
 -10   3   8     1478.32     1348.36    132.96 o 
  -9   3   8    11129.35    11066.75    275.77 o 
  -8   3   8     1160.62     1204.13    134.22 o 
  -7   3   8     9211.80     8966.82    150.53 o 
  -6   3   8      233.06      248.63     85.23 o 
  -5   3   8     1591.91     1562.74    105.55 o 
  -4   3   8     3259.60     3403.43     73.00 o 
  -3   3   8     6908.11     7071.24    109.72 o 
  -2   3   8     7283.12     7137.91     83.77 o 
  -1   3   8    27806.61    28557.60    154.46 o 
   0   3   8     6188.39     6251.37     73.85 o 
   1   3   8     7181.19     6807.85     75.81 o 
   2   3   8      412.95      383.97     30.01 o 
   3   3   8      319.21      392.68     32.52 o 
   4   3   8     6697.58     6569.55     99.71 o 
   5   3   8     4659.32     4790.04     74.22 o 
   6   3   8     7346.42     7397.76     92.54 o 
   7   3   8     5724.21     5945.61     88.62 o 
   8   3   8     1091.29     1191.99     75.40 o 
   9   3   8     1041.26     1113.44     60.13 o 
  10   3   8     1162.54     1313.49     78.69 o 
  11   3   8      136.69      200.27     60.62 o 
  12   3   8     3298.78     3430.59    136.17 o 
  13   3   8     1386.51     1330.83    113.57 o 
  14   3   8     2146.22     2143.62    133.12 o 
  15   3   8      507.45      356.42     78.14 o 
 -17   4   8       42.45      178.37    141.03 o 
 -16   4   8     1966.89     2209.61    234.32 o 
 -15   4   8      222.04      274.48    132.84 o 
 -14   4   8     1676.19     1913.14    210.31 o 
 -13   4   8      582.89      539.51    131.64 o 
 -12   4   8        0.59      123.79     78.99 o 
 -11   4   8     1414.01     1358.90     98.03 o 
 -10   4   8     3456.51     3529.20    253.73 o 
  -9   4   8     1478.07     1425.79    103.37 o 
  -8   4   8     5518.30     5477.18    133.49 o 
  -7   4   8       90.26      188.43     92.51 o 
  -6   4   8     2263.57     2068.87     89.26 o 
  -5   4   8     3155.65     3405.50    104.14 o 
  -4   4   8      191.16      212.12     32.95 o 
  -3   4   8     4251.72     4286.91     69.41 o 
  -2   4   8     5776.30     5777.41    114.46 o 
  -1   4   8     1354.80     1107.41     58.74 o 
   0   4   8     8890.30     9031.40    118.22 o 
   1   4   8      599.12      717.43     49.84 o 
   2   4   8     2034.86     2090.28     67.25 o 
   3   4   8     4095.91     4111.82     81.94 o 
   4   4   8      359.71      375.35     37.87 o 
   5   4   8     6073.68     6162.12     87.55 o 
   6   4   8     3989.80     3862.95     72.12 o 
   7   4   8     2673.89     2420.85     81.41 o 
   8   4   8     2068.91     2058.73     79.05 o 
   9   4   8      154.82      207.76     88.40 o 
  10   4   8      205.55      226.22     88.40 o 
  11   4   8     2309.00     2164.30    116.21 o 
  12   4   8      167.49      281.59     74.54 o 
  13   4   8     1695.22     1702.62    110.58 o 
  14   4   8      560.83      523.14    114.07 o 
  15   4   8      301.54      553.44    121.57 o 
 -15   5   8      624.22      992.82    192.63 o 
 -14   5   8      810.74      694.40    137.55 o 
 -13   5   8       69.90      240.80    141.69 o 
 -12   5   8     2718.38     3361.91    464.03 o 
 -11   5   8       43.52      114.01    145.36 o 
 -10   5   8     1533.39     1804.93    184.22 o 
  -9   5   8      657.80      727.69    167.57 o 
  -8   5   8      128.16      414.87    165.51 o 
  -7   5   8     2166.21     2166.08    152.97 o 
  -6   5   8     3576.27     3503.03    301.76 o 
  -5   5   8      349.05      377.86    160.76 o 
  -4   5   8     7612.34     7554.60    112.99 o 
  -3   5   8      131.28      322.06     43.46 o 
  -2   5   8     2488.22     2552.39     78.13 o 
  -1   5   8      166.82      307.48     54.21 o 
   0   5   8     1642.24     1696.77     85.23 o 
   1   5   8     2728.81     3157.75    103.99 o 
   2   5   8     5075.01     5352.39    117.28 o 
   3   5   8     3291.41     3235.06    154.07 o 
   4   5   8     2004.69     2041.50     89.73 o 
   5   5   8      124.16      179.08     41.39 o 
   6   5   8      458.41      366.49     47.82 o 
   7   5   8     3629.61     3318.22     90.24 o 
   8   5   8      132.77      232.59     71.62 o 
   9   5   8     2974.32     2651.98     89.38 o 
  10   5   8     1218.44     1103.30    155.93 o 
  11   5   8      703.42      750.27    104.65 o 
  12   5   8      851.67      862.96    136.50 o 
  13   5   8       62.68      222.30    108.03 o 
  14   5   8      151.80      298.76    115.28 o 
 -14   6   8       88.28      291.05    148.25 o 
 -13   6   8     1718.54     2133.94    217.47 o 
 -12   6   8        9.93      173.86    152.16 o 
 -11   6   8     2095.94     2561.32    493.90 o 
 -10   6   8        7.19       71.55    131.62 o 
  -9   6   8       54.75      273.62    131.71 o 
  -8   6   8      597.31      389.79    119.52 o 
  -7   6   8     1992.90     1904.18    175.42 o 
  -6   6   8     1669.16     1193.46    128.80 o 
  -5   6   8     4805.96     5166.49    173.57 o 
  -4   6   8      266.06      228.07     35.15 o 
  -3   6   8     2565.62     2408.66     76.64 o 
  -2   6   8       57.78      240.43     61.42 o 
  -1   6   8      252.41      297.25     56.30 o 
   0   6   8     2095.37     2176.86     93.47 o 
   1   6   8     3069.61     3177.15    106.83 o 
   2   6   8     4204.79     4018.33    163.96 o 
   3   6   8     1806.36     1724.88    169.48 o 
   4   6   8      593.20      749.86    117.61 o 
   5   6   8      692.18      550.83     96.88 o 
   6   6   8      457.48      414.33     51.02 o 
   7   6   8       71.90      205.62     70.88 o 
   8   6   8     2223.12     2086.49    130.98 o 
   9   6   8      828.24      830.83    108.38 o 
  10   6   8     1709.61     1454.47    188.16 o 
  11   6   8      644.80      619.68    354.61 o 
  12   6   8      157.64      255.43    111.73 o 
 -12   7   8     1103.82     1092.15    198.45 o 
 -11   7   8       16.11      376.08    175.39 o 
 -10   7   8      400.83      370.89    109.61 o 
  -9   7   8      375.33      277.73    128.49 o 
  -8   7   8       45.83      258.67    126.21 o 
  -7   7   8      618.23      990.52    166.20 o 
  -6   7   8     1151.38     1409.37    254.68 o 
  -5   7   8      266.09      539.91     98.48 o 
  -4   7   8     2141.21     2280.71    113.36 o 
  -3   7   8       31.59      255.40    122.77 o 
  -2   7   8      785.71      866.35    128.24 o 
  -1   7   8     1100.21     1089.49     85.64 o 
   0   7   8       42.67      229.76     83.83 o 
   1   7   8     1364.74     1212.21     86.08 o 
   2   7   8     1184.67     1174.09     98.25 o 
   3   7   8      188.07      342.01     98.25 o 
   4   7   8     2536.69     2608.67    105.60 o 
   5   7   8        0.03      233.76    105.42 o 
   6   7   8      415.52      543.02     91.52 o 
   7   7   8      353.76      368.83     72.92 o 
   8   7   8      215.15      221.37     71.65 o 
   9   7   8     1017.48      788.65    153.14 o 
  10   7   8      409.05      523.27    137.94 o 
 -10   8   8      556.14      573.91    311.53 o 
  -9   8   8       44.46      248.46    102.41 o 
  -8   8   8      865.93      524.13    154.06 o 
  -7   8   8       37.86      205.82    150.25 o 
  -6   8   8      273.00      339.82    132.49 o 
  -5   8   8      298.87      221.38     63.32 o 
  -4   8   8        8.59      124.09     95.76 o 
  -3   8   8      503.12      532.95     86.81 o 
  -2   8   8      966.05     1013.68    108.80 o 
  -1   8   8      457.19      473.12    108.84 o 
   0   8   8     1192.49     1325.41    171.88 o 
   1   8   8       14.52       95.05     94.09 o 
   2   8   8      111.82      306.82     96.74 o 
   3   8   8      637.42      652.13     94.99 o 
   4   8   8       37.21      161.75    100.57 o 
   5   8   8      716.51      976.07    107.15 o 
   6   8   8      336.82      288.12     72.04 o 
   7   8   8      124.01      152.87     87.63 o 
   8   8   8      510.46      826.00    176.71 o 
  -5   9   8        1.72       96.35    128.70 o 
  -4   9   8       76.00      123.25     99.89 o 
  -3   9   8      455.59      584.76    148.85 o 
  -2   9   8      198.84      292.19     88.33 o 
  -1   9   8     1110.44     1623.04    160.01 o 
   0   9   8      246.51      260.46     76.73 o 
   1   9   8      189.39      283.65     91.07 o 
   2   9   8        8.47      330.81    106.53 o 
   3   9   8       57.78       73.35    103.03 o 
 -18   1   9       51.51       48.37    191.42 o 
 -17   1   9       90.10     1760.44    180.39 o 
 -16   1   9      134.44      376.11    131.05 o 
 -15   1   9       54.39      149.85    147.34 o 
 -14   1   9        7.03      226.37    181.85 o 
 -13   1   9      581.86      545.68    125.81 o 
 -12   1   9       20.53      232.94    183.08 o 
 -11   1   9     1098.32     1144.82    114.28 o 
 -10   1   9     1655.19     1784.12    115.68 o 
  -9   1   9      390.45      342.66     63.80 o 
  -8   1   9     1347.47     1318.39     78.25 o 
  -7   1   9     1404.36     1375.57     66.26 o 
  -6   1   9      438.00      467.06     49.46 o 
  -5   1   9     3465.72     3465.70     71.16 o 
  -4   1   9     3997.54     3875.41     71.32 o 
  -3   1   9       18.61      134.24     56.88 o 
  -2   1   9      591.31      632.58     37.00 o 
  -1   1   9     2026.05     1954.97     42.56 o 
   0   1   9        7.32      143.74     42.42 o 
   1   1   9      782.42      748.92     45.56 o 
   2   1   9      319.36      306.15     32.12 o 
   3   1   9      607.30      587.99     47.07 o 
   4   1   9     3210.07     3261.07     69.95 o 
   5   1   9      501.61      490.59     43.81 o 
   6   1   9       33.15      198.71     39.32 o 
   7   1   9      948.43      941.41     62.99 o 
   8   1   9     1085.33     1120.34     52.12 o 
   9   1   9       11.89      159.53     71.80 o 
  10   1   9      247.90      301.44     53.88 o 
  11   1   9        9.48      142.27     66.58 o 
  12   1   9      142.21      232.44     50.32 o 
  13   1   9      319.91      262.78     49.76 o 
  14   1   9       39.49      296.31     74.47 o 
  15   1   9      119.17      280.25     72.03 o 
  16   1   9      254.89      373.82     83.47 o 
 -18   2   9      352.77      592.91    136.18 o 
 -17   2   9      129.67       64.25    146.77 o 
 -16   2   9       16.56      296.07    147.04 o 
 -15   2   9      121.42      346.53    280.89 o 
 -14   2   9      298.82      487.30    115.22 o 
 -13   2   9        3.16      148.16     90.73 o 
 -12   2   9      925.86      864.91     82.16 o 
 -11   2   9      575.99      431.09     93.66 o 
 -10   2   9      568.47      573.26     59.93 o 
  -9   2   9     1837.12     1815.00     99.00 o 
  -8   2   9        6.01      193.84     64.84 o 
  -7   2   9        0.80      141.97     60.97 o 
  -6   2   9     2731.82     2707.46     64.26 o 
  -5   2   9     3017.38     2936.62     75.62 o 
  -4   2   9     2125.17     1935.09     85.89 o 
  -3   2   9     4967.74     4981.12     72.22 o 
  -2   2   9      460.63      416.40     37.87 o 
  -1   2   9      104.54      199.96     50.90 o 
   0   2   9     1982.64     1937.45     44.13 o 
   1   2   9       96.09      157.71     49.71 o 
   2   2   9     2085.10     2048.72     58.28 o 
   3   2   9     3727.01     3858.65     96.90 o 
   4   2   9      407.00      409.29     38.86 o 
   5   2   9     2479.90     2490.70     69.03 o 
   6   2   9     1449.15     1341.19     39.40 o 
   7   2   9      478.64      367.84     36.87 o 
   8   2   9      797.69      695.27     46.79 o 
   9   2   9     1038.12     1027.94     79.38 o 
  10   2   9      177.36      209.73     54.23 o 
  11   2   9      452.78      490.46     49.24 o 
  12   2   9       56.20      368.97     82.40 o 
  13   2   9       84.92      244.79     77.30 o 
  14   2   9      329.94      281.60     72.54 o 
  15   2   9      310.29      349.66     93.81 o 
 -17   3   9      150.44      365.08    135.53 o 
 -16   3   9        0.09      312.52    186.03 o 
 -15   3   9       18.21      -73.58    187.58 o 
 -14   3   9      132.80      225.57    207.47 o 
 -13   3   9       51.66      140.97    106.57 o 
 -12   3   9      263.04      318.53    102.90 o 
 -11   3   9        6.39      174.29    104.10 o 
 -10   3   9       44.19      267.61    180.47 o 
  -9   3   9       15.24      204.16     98.72 o 
  -8   3   9      346.65      357.64     75.89 o 
  -7   3   9        6.65      281.83     88.87 o 
  -6   3   9      568.72      551.65     63.98 o 
  -5   3   9       30.45      139.25     69.79 o 
  -4   3   9      114.60      259.70     61.97 o 
  -3   3   9      356.69      464.97     70.72 o 
  -2   3   9      486.70      515.30     44.51 o 
  -1   3   9     1250.50     1401.47     50.39 o 
   0   3   9      243.43      365.91     42.47 o 
   1   3   9      615.03      591.89     51.74 o 
   2   3   9       13.20      141.17     34.31 o 
   3   3   9      315.43      389.84     52.77 o 
   4   3   9      140.61      201.00     48.39 o 
   5   3   9      408.21      365.74     46.89 o 
   6   3   9       14.68      162.87     65.42 o 
   7   3   9        3.53      239.08     55.71 o 
   8   3   9      539.96      511.37     53.52 o 
   9   3   9       48.14      180.90     49.50 o 
  10   3   9      220.22      218.07     56.10 o 
  11   3   9       96.22      182.78     67.34 o 
  12   3   9        4.60      241.73    103.15 o 
  13   3   9       55.64      342.13    107.57 o 
  14   3   9       54.35      201.00    118.13 o 
  15   3   9       51.59      199.54    107.11 o 
 -16   4   9      144.59      529.09    143.03 o 
 -15   4   9      491.30      323.98    124.89 o 
 -14   4   9      274.83      444.86    181.20 o 
 -13   4   9      490.84      524.23    145.27 o 
 -12   4   9      106.61      312.05    176.35 o 
 -11   4   9      124.05      230.07     68.55 o 
 -10   4   9       65.98      337.06    109.04 o 
  -9   4   9     1764.62     1700.87    224.08 o 
  -8   4   9      840.71      624.04     79.54 o 
  -7   4   9     1315.55     1213.17     79.78 o 
  -6   4   9     1351.41     1460.18    179.50 o 
  -5   4   9       76.12      285.73     80.99 o 
  -4   4   9      218.61      228.97     37.24 o 
  -3   4   9     2701.10     3028.19     68.18 o 
  -2   4   9     1523.58     1640.93     65.54 o 
  -1   4   9     2020.44     1962.20     60.40 o 
   0   4   9     2884.18     2899.04     62.55 o 
   1   4   9      228.19      194.58     41.39 o 
   2   4   9      525.89      570.78     49.49 o 
   3   4   9      272.29      318.42     33.62 o 
   4   4   9      730.04      732.04     57.10 o 
   5   4   9      634.85      730.71     48.39 o 
   6   4   9     3729.16     3555.66     73.34 o 
   7   4   9        2.77      193.82     57.63 o 
   8   4   9      990.92     1015.09     71.23 o 
   9   4   9        9.18      160.60     74.15 o 
  10   4   9       45.48       80.75     79.41 o 
  11   4   9       21.34      170.77     86.38 o 
  12   4   9      522.85      718.73    158.46 o 
  13   4   9       51.09      247.09    105.86 o 
  14   4   9      490.54      640.97    120.60 o 
 -15   5   9      230.49      251.67    117.87 o 
 -14   5   9      357.26      324.14    139.26 o 
 -13   5   9       69.38      120.28    175.11 o 
 -12   5   9       66.42      360.90    194.70 o 
 -11   5   9       71.13      244.44    170.30 o 
 -10   5   9      354.45      405.28     95.32 o 
  -9   5   9      541.16      455.79     74.18 o 
  -8   5   9     1201.01     1176.94    107.52 o 
  -7   5   9     1109.39      919.92     78.60 o 
  -6   5   9      476.02      433.77     89.82 o 
  -5   5   9      292.37      237.94     62.16 o 
  -4   5   9      281.55      330.84     40.83 o 
  -3   5   9     1081.90     1008.30     54.63 o 
  -2   5   9      630.83      754.58     53.83 o 
  -1   5   9     2196.71     2215.68     91.26 o 
   0   5   9      358.14      333.96     88.00 o 
   1   5   9      227.18      265.40     43.84 o 
   2   5   9      147.89      140.93     36.09 o 
   3   5   9       91.67      197.63     64.24 o 
   4   5   9      466.01      330.26     48.18 o 
   5   5   9     2173.54     2241.42     71.95 o 
   6   5   9      242.96      267.60     44.82 o 
   7   5   9     1785.08     1604.63     73.89 o 
   8   5   9        0.19      138.99     68.02 o 
   9   5   9        8.15      215.82     96.11 o 
  10   5   9       19.80      205.95     97.81 o 
  11   5   9      180.06      315.77    167.87 o 
  12   5   9        6.49      153.92    132.20 o 
  13   5   9      473.83      343.42    122.24 o 
 -14   6   9       12.31      479.82    175.07 o 
 -13   6   9       66.95      429.44    185.58 o 
 -12   6   9      295.25      390.31    158.74 o 
 -11   6   9      134.24       18.14    257.11 o 
 -10   6   9      344.03      319.22    133.43 o 
  -9   6   9        3.57      333.92    167.32 o 
  -8   6   9       41.37      287.15    136.66 o 
  -7   6   9      739.32      732.99    426.63 o 
  -6   6   9        0.46      -57.36    154.36 o 
  -5   6   9     1023.45      891.41    105.89 o 
  -4   6   9      400.26      454.46     54.99 o 
  -3   6   9      117.96      145.66     53.05 o 
  -2   6   9      830.85      815.80     57.11 o 
  -1   6   9      208.18      213.63     40.91 o 
   0   6   9      342.35      318.99     54.31 o 
   1   6   9     1163.85     1406.94    108.85 o 
   2   6   9        8.40      135.28    107.30 o 
   3   6   9      188.18      262.21     77.69 o 
   4   6   9      285.10      379.11     59.94 o 
   5   6   9       75.10      156.34     36.97 o 
   6   6   9      390.39      370.95     65.96 o 
   7   6   9      195.78      328.73     67.00 o 
   8   6   9        4.16      121.47     53.67 o 
   9   6   9      343.11      318.86    169.17 o 
  10   6   9       53.63      246.89    158.21 o 
  11   6   9       53.88      286.07    156.87 o 
  12   6   9      177.83      253.40    220.85 o 
 -12   7   9      169.48      207.91    169.31 o 
 -11   7   9      843.74      909.32    154.87 o 
 -10   7   9      237.52      360.47    131.64 o 
  -9   7   9      229.64      194.34    127.13 o 
  -8   7   9        5.66       47.36    148.03 o 
  -7   7   9       53.54      234.72    198.94 o 
  -6   7   9      677.83      605.29    123.67 o 
  -5   7   9      608.99      861.78    121.38 o 
  -4   7   9     1016.20     1038.87    144.99 o 
  -3   7   9      416.71      397.06    140.25 o 
  -2   7   9      183.18      341.94     61.86 o 
  -1   7   9       11.49      181.95     65.50 o 
   0   7   9      321.40      397.77     62.96 o 
   1   7   9       82.64      296.01    119.25 o 
   2   7   9      803.64      791.23    112.46 o 
   3   7   9      519.94      349.03     70.49 o 
   4   7   9      657.93      854.87    102.66 o 
   5   7   9      180.76      243.89     88.44 o 
   6   7   9       30.42      186.65     71.40 o 
   7   7   9       71.27      251.86    123.57 o 
   8   7   9      455.69      407.53    115.39 o 
   9   7   9      120.15      220.74    120.45 o 
  10   7   9      616.52      747.34    159.31 o 
  -9   8   9       81.16      204.56    129.52 o 
  -8   8   9        1.02      154.93    122.71 o 
  -7   8   9      211.76      295.01    105.09 o 
  -6   8   9      263.42      313.44    162.77 o 
  -5   8   9      705.05      950.74    141.67 o 
  -4   8   9      418.94      309.99     62.64 o 
  -3   8   9      313.21      319.48     73.74 o 
  -2   8   9      126.56      382.37     99.63 o 
  -1   8   9       20.28      122.67     91.78 o 
   0   8   9        5.58      137.50     89.78 o 
   1   8   9      302.67      353.50     76.22 o 
   2   8   9      468.37      494.78     82.32 o 
   3   8   9      642.36      530.88     89.97 o 
   4   8   9      361.29      457.07    150.38 o 
   5   8   9      341.06      366.38    153.75 o 
   6   8   9       13.99      272.69    116.47 o 
   7   8   9      161.72      186.06    105.46 o 
  -3   9   9      136.19      256.21    105.06 o 
  -2   9   9       34.59      115.38     88.59 o 
  -1   9   9      142.68      293.61    105.21 o 
   0   9   9      361.44      254.69     72.24 o 
   1   9   9        6.18       93.32     78.39 o 
 -18   0  10      211.06      386.87    253.61 o 
 -17   0  10     1713.31     1860.10    248.50 o 
 -16   0  10       35.83      130.39    228.27 o 
 -15   0  10       93.45      211.36    228.65 o 
 -14   0  10     1318.83     1160.96    209.62 o 
 -13   0  10     2784.89     2948.55    303.94 o 
 -12   0  10     3141.85     3163.31    303.95 o 
 -11   0  10     5453.83     5505.45    203.40 o 
 -10   0  10     1214.99     1140.13    181.11 o 
  -9   0  10     2830.09     3027.70    149.28 o 
  -8   0  10      388.36      432.93    135.95 o 
  -7   0  10       89.76      221.43     59.06 o 
  -6   0  10     6451.09     6207.86    131.67 o 
  -5   0  10     4474.77     4690.18    147.57 o 
  -4   0  10    13057.49    13235.63    321.51 o 
  -3   0  10     9871.77     9631.55    157.26 o 
  -2   0  10     3868.33     4174.12     98.88 o 
  -1   0  10     4209.53     4676.87     75.24 o 
   0   0  10     3646.27     3606.19     85.25 o 
   1   0  10      161.71      162.74     48.28 o 
   2   0  10    23720.28    23690.11    164.70 o 
   3   0  10      757.55      675.04     39.70 o 
   4   0  10     9277.83     9123.31    172.31 o 
   5   0  10     3651.44     3513.97    107.07 o 
   6   0  10       86.29      188.24     83.56 o 
   7   0  10     5395.42     5532.35    112.12 o 
   8   0  10     2249.25     2210.58     88.02 o 
   9   0  10       24.85       98.75     83.37 o 
  10   0  10     7840.69     8734.66    178.72 o 
  11   0  10      480.06      520.01    114.28 o 
  12   0  10     3469.63     3222.89    229.08 o 
  13   0  10      219.49      378.86     89.87 o 
  14   0  10      116.89      146.89     96.11 o 
  15   0  10      407.76      365.53    123.44 o 
 -17   1  10        0.07       65.54    171.60 o 
 -16   1  10      800.20      856.86    160.45 o 
 -15   1  10      906.53      885.43    251.63 o 
 -14   1  10        2.87       91.54    161.72 o 
 -13   1  10     2708.91     2993.96    144.37 o 
 -12   1  10     2791.14     2839.37    236.92 o 
 -11   1  10     1256.67     1294.85    113.83 o 
 -10   1  10     5064.58     5048.20    261.82 o 
  -9   1  10       22.82      219.52     62.13 o 
  -8   1  10     2208.91     2079.08     74.58 o 
  -7   1  10     4375.12     4464.79    121.94 o 
  -6   1  10      740.01      773.84     51.49 o 
  -5   1  10    12786.18    12885.20    112.78 o 
  -4   1  10     5161.38     4979.70     78.21 o 
  -3   1  10     7329.70     7683.67     87.88 o 
  -2   1  10     6246.44     6354.66    112.32 o 
  -1   1  10      523.18      610.67     37.41 o 
   0   1  10      785.01      889.09     32.26 o 
   1   1  10    14097.15    14371.21    115.72 o 
   2   1  10      413.40      411.38     36.71 o 
   3   1  10    17867.26    17986.78    135.43 o 
   4   1  10     1128.93     1164.15     59.75 o 
   5   1  10     1316.23     1268.91     63.36 o 
   6   1  10     3466.09     3460.52     84.78 o 
   7   1  10     1735.21     1598.33     57.10 o 
   8   1  10     2446.69     2465.61     69.88 o 
   9   1  10     4693.05     4614.35    128.21 o 
  10   1  10        5.75      160.07     58.71 o 
  11   1  10     3797.11     3866.59    182.63 o 
  12   1  10      767.02      726.61    105.50 o 
  13   1  10      202.18      396.05    101.80 o 
  14   1  10     1014.55     1158.92    106.44 o 
  15   1  10      546.19      457.83    113.00 o 
 -17   2  10      572.55     1625.34    394.15 o 
 -16   2  10     1064.40      893.92    157.95 o 
 -15   2  10      568.71      798.79    182.80 o 
 -14   2  10     3609.79     3200.61    322.46 o 
 -13   2  10      136.85      259.20     83.97 o 
 -12   2  10     1566.18     1651.47    127.96 o 
 -11   2  10     1877.15     1792.47    118.14 o 
 -10   2  10      206.56      307.56     63.60 o 
  -9   2  10     6377.58     6310.82    101.80 o 
  -8   2  10     3954.22     3894.01    110.19 o 
  -7   2  10     2348.33     2233.01     71.43 o 
  -6   2  10     6695.22     6493.42    105.53 o 
  -5   2  10      262.52      400.14     64.83 o 
  -4   2  10     2220.62     2199.43     63.62 o 
  -3   2  10     8262.86     7750.12     84.09 o 
  -2   2  10      665.80      699.93     53.42 o 
  -1   2  10    14830.00    14576.98    106.62 o 
   0   2  10     4138.10     4124.80     59.24 o 
   1   2  10     3132.22     3214.62     92.47 o 
   2   2  10     3753.91     3833.28     72.67 o 
   3   2  10     1614.82     1691.41     57.33 o 
   4   2  10     2036.87     2261.03     62.98 o 
   5   2  10     4835.59     4606.61     80.32 o 
   6   2  10       13.95      223.61     83.47 o 
   7   2  10     3624.05     3381.33    104.14 o 
   8   2  10     2511.61     2380.70     96.05 o 
   9   2  10     1116.36     1200.17     55.86 o 
  10   2  10     1591.16     1404.72     74.32 o 
  11   2  10      723.77      642.53     66.03 o 
  12   2  10      328.76      294.09     49.89 o 
  13   2  10     3231.66     3478.12    160.66 o 
  14   2  10        3.40      349.25    108.92 o 
  15   2  10     1247.34     1120.06    155.50 o 
 -17   3  10      508.63      869.65    199.05 o 
 -16   3  10      637.35      871.49    238.97 o 
 -15   3  10     2627.72     2984.19    417.06 o 
 -14   3  10      591.64      617.18    126.12 o 
 -13   3  10     2136.11     2352.98    212.62 o 
 -12   3  10        2.32      226.28    104.83 o 
 -11   3  10        1.86      213.00    101.01 o 
 -10   3  10     3759.87     3579.27    222.31 o 
  -9   3  10     3120.52     3207.20    119.09 o 
  -8   3  10     7230.52     6974.89    152.77 o 
  -7   3  10     4566.38     4714.59    111.18 o 
  -6   3  10     2720.42     2816.19     95.20 o 
  -5   3  10      857.74      732.06     63.53 o 
  -4   3  10     1954.01     1996.16     66.50 o 
  -3   3  10      155.14      287.57     51.52 o 
  -2   3  10    12395.05    12261.92    105.95 o 
  -1   3  10     2221.05     2235.66     52.45 o 
   0   3  10    11127.25    11332.37     82.64 o 
   1   3  10     3166.28     3258.38     96.66 o 
   2   3  10      662.14      663.86     46.43 o 
   3   3  10      269.19      333.99     46.78 o 
   4   3  10     6234.80     6532.66    122.46 o 
   5   3  10       17.95      259.88     73.08 o 
   6   3  10     9636.39     9816.46    159.29 o 
   7   3  10      299.44      337.71     55.20 o 
   8   3  10     3267.78     2996.33     86.94 o 
   9   3  10      764.15      740.85     44.15 o 
  10   3  10        5.93       36.48     62.87 o 
  11   3  10      206.02      204.71     38.44 o 
  12   3  10     3048.25     3151.40    156.77 o 
  13   3  10      181.33      192.03    109.76 o 
  14   3  10     2426.44     1975.12    135.76 o 
 -16   4  10      752.46      809.55    170.18 o 
 -15   4  10      409.06      265.05    177.50 o 
 -14   4  10     1266.68     1164.92    165.56 o 
 -13   4  10       24.85      315.52    235.27 o 
 -12   4  10      666.84      596.60    188.98 o 
 -11   4  10     1444.66     1166.23    101.14 o 
 -10   4  10       93.49      253.94    105.69 o 
  -9   4  10     3496.31     3356.71    136.41 o 
  -8   4  10     2578.83     2595.30    173.29 o 
  -7   4  10     2133.69     2075.05    101.26 o 
  -6   4  10     2778.94     2603.68     99.16 o 
  -5   4  10      209.52      330.72     71.07 o 
  -4   4  10     1174.17     1148.51     64.69 o 
  -3   4  10     4000.21     4116.68     73.93 o 
  -2   4  10       18.68      226.90     62.94 o 
  -1   4  10     2473.26     2332.47     61.40 o 
   0   4  10     2948.80     2950.00     64.01 o 
   1   4  10     1400.68     1362.46     67.24 o 
   2   4  10     3827.01     3877.90     69.99 o 
   3   4  10      243.37      195.34     38.20 o 
   4   4  10      541.41      533.38     41.55 o 
   5   4  10     5732.96     5789.22    100.95 o 
   6   4  10       45.39      210.14     60.70 o 
   7   4  10     4846.48     4696.08    195.93 o 
   8   4  10     1153.57     1110.61     78.51 o 
   9   4  10      712.47      688.21     60.07 o 
  10   4  10      823.49      869.99    114.89 o 
  11   4  10      464.07      290.34     85.20 o 
  12   4  10      338.67      233.94     78.82 o 
  13   4  10     1686.56     1860.13    144.33 o 
 -15   5  10      368.54      236.04    128.36 o 
 -14   5  10       54.09      163.23    144.37 o 
 -13   5  10      829.46      548.54    132.16 o 
 -12   5  10      952.99     1454.52    452.20 o 
 -11   5  10      749.34      919.37    164.60 o 
 -10   5  10     1332.06     1205.78    155.25 o 
  -9   5  10       32.13      185.21     94.17 o 
  -8   5  10      438.12      554.50    119.20 o 
  -7   5  10     1980.68     1859.52    195.67 o 
  -6   5  10      316.41      363.84     58.83 o 
  -5   5  10     4004.54     4233.05    128.51 o 
  -4   5  10     2778.88     2621.68     73.53 o 
  -3   5  10      941.59      846.37     66.29 o 
  -2   5  10     2098.96     1969.05     76.18 o 
  -1   5  10      584.11      585.05     55.42 o 
   0   5  10     1241.52     1104.74     82.45 o 
   1   5  10     3038.52     2899.59     77.61 o 
   2   5  10       25.91      221.61     54.97 o 
   3   5  10     3327.17     3251.39     78.63 o 
   4   5  10      951.67      905.88     51.94 o 
   5   5  10      854.73      837.71     49.95 o 
   6   5  10     1508.71     1424.52     85.34 o 
   7   5  10      489.44      380.28     72.17 o 
   8   5  10      416.73      387.54     81.75 o 
   9   5  10     2107.02     2122.98    186.90 o 
  10   5  10        0.07      266.83    134.30 o 
  11   5  10     1207.75     1041.55    128.10 o 
  12   5  10      349.97      438.94    124.85 o 
 -13   6  10      792.06      516.63    133.22 o 
 -12   6  10      695.94      611.80    164.09 o 
 -11   6  10     1189.19      988.20    138.58 o 
 -10   6  10      256.25      480.68    111.02 o 
  -9   6  10      667.63      765.95    238.26 o 
  -8   6  10      110.96      317.74    122.87 o 
  -7   6  10       13.11      286.02    148.71 o 
  -6   6  10     1799.72     1925.11    147.49 o 
  -5   6  10     1871.07     2021.21    165.21 o 
  -4   6  10     3423.66     3445.37     97.71 o 
  -3   6  10     1857.49     1768.90     77.81 o 
  -2   6  10      493.99      521.06     58.48 o 
  -1   6  10      334.62      299.73     40.77 o 
   0   6  10     1142.01     1176.32     86.73 o 
   1   6  10       46.00      234.75     85.39 o 
   2   6  10     5241.83     4837.19    143.23 o 
   3   6  10      316.65      314.59     47.75 o 
   4   6  10     3322.81     2963.29    200.69 o 
   5   6  10      419.84      463.54     59.31 o 
   6   6  10       14.86      170.57     72.27 o 
   7   6  10      294.67      333.72     83.72 o 
   8   6  10      892.09      767.98    147.37 o 
   9   6  10        0.08      353.73    234.12 o 
  10   6  10     1741.37     1659.15    197.40 o 
  11   6  10       14.56       40.79    174.46 o 
 -11   7  10      323.69      377.64    139.99 o 
 -10   7  10      542.56      532.97    277.03 o 
  -9   7  10       40.63      147.86    144.21 o 
  -8   7  10      168.73      438.92    260.21 o 
  -7   7  10      832.30      914.33    116.15 o 
  -6   7  10       40.75      301.45    128.44 o 
  -5   7  10     1200.83     1083.43    145.04 o 
  -4   7  10      740.84      788.05     96.54 o 
  -3   7  10      611.48      675.78    135.91 o 
  -2   7  10      978.89     1095.07     74.33 o 
  -1   7  10        0.21      236.84     87.69 o 
   0   7  10       41.70      147.44     80.92 o 
   1   7  10     1318.56     1428.79    106.80 o 
   2   7  10      228.15      417.65     68.25 o 
   3   7  10     2471.83     2301.11    118.36 o 
   4   7  10      204.60      344.47     94.27 o 
   5   7  10      205.83      217.77     94.43 o 
   6   7  10      340.77      299.81     93.63 o 
   7   7  10      256.52      285.45    110.29 o 
   8   7  10      109.20      270.40    135.90 o 
   9   7  10      995.84      741.78    151.78 o 
  -8   8  10      465.51      452.91    149.12 o 
  -7   8  10      121.47      315.53    203.83 o 
  -6   8  10      775.68      971.90    127.45 o 
  -5   8  10        2.32      227.94    125.12 o 
  -4   8  10       49.20      140.24     84.67 o 
  -3   8  10      405.35      478.61     99.56 o 
  -2   8  10      197.32      245.59    101.54 o 
  -1   8  10     1249.85     1270.08    123.88 o 
   0   8  10      231.71      191.05     61.12 o 
   1   8  10      194.47      259.61     60.71 o 
   2   8  10      186.74      219.32     91.29 o 
   3   8  10      140.79      214.34    102.23 o 
   4   8  10       71.50      158.77    127.34 o 
   5   8  10      452.50      529.19    107.49 o 
   6   8  10       10.41      353.34    171.64 o 
 -17   1  11       75.70      173.83    140.26 o 
 -16   1  11      454.54      744.96    293.49 o 
 -15   1  11      124.35      235.72     99.27 o 
 -14   1  11       26.29      268.65    115.11 o 
 -13   1  11      460.60      581.95     94.32 o 
 -12   1  11      529.15      498.54     91.90 o 
 -11   1  11      185.28      183.28     52.65 o 
 -10   1  11     1229.50     1327.52    123.51 o 
  -9   1  11       49.55      266.81     68.47 o 
  -8   1  11      647.58      831.68     60.87 o 
  -7   1  11      770.98      838.89     60.86 o 
  -6   1  11      951.85      803.79     48.70 o 
  -5   1  11      329.94      296.93     51.94 o 
  -4   1  11     1630.43     1569.22     66.10 o 
  -3   1  11       51.12      261.30     61.54 o 
  -2   1  11      567.23      576.13     35.20 o 
  -1   1  11      814.08      781.84     38.16 o 
   0   1  11        3.68      156.49     37.13 o 
   1   1  11     1081.67     1102.38     63.42 o 
   2   1  11      460.15      454.73     64.25 o 
   3   1  11        4.56      247.89     55.44 o 
   4   1  11      496.55      456.43     41.99 o 
   5   1  11       28.45      166.49     66.69 o 
   6   1  11      125.39      261.20     60.29 o 
   7   1  11      626.78      578.38     72.21 o 
   8   1  11      425.04      434.14     46.35 o 
   9   1  11      218.49      230.75     50.46 o 
  10   1  11     1344.73     1364.10     59.74 o 
  11   1  11      302.83      289.55     74.48 o 
  12   1  11      188.81      282.89     80.66 o 
  13   1  11      268.53      229.88     70.95 o 
  14   1  11        4.29      139.61    144.53 o 
 -17   2  11      262.82      354.83    195.70 o 
 -16   2  11        4.68      102.29    177.69 o 
 -15   2  11      112.89      299.13    130.44 o 
 -14   2  11       66.92      252.83    142.24 o 
 -13   2  11      107.40      242.80     90.15 o 
 -12   2  11      348.71      360.23     82.28 o 
 -11   2  11      923.32      918.91    111.41 o 
 -10   2  11       10.39      213.07     61.37 o 
  -9   2  11     1463.67     1420.28     66.71 o 
  -8   2  11      817.52      881.48     58.34 o 
  -7   2  11      418.53      358.70     40.59 o 
  -6   2  11      424.52      482.28     48.90 o 
  -5   2  11     3201.93     2857.98     74.26 o 
  -4   2  11      400.58      336.12     40.25 o 
  -3   2  11      594.64      536.43     37.98 o 
  -2   2  11      451.21      496.01     37.52 o 
  -1   2  11       61.83      191.62     41.22 o 
   0   2  11      866.16      918.43     57.24 o 
   1   2  11      832.64      779.57     48.71 o 
   2   2  11        2.59      148.42     50.96 o 
   3   2  11     2403.08     2377.76     78.54 o 
   4   2  11      502.43      535.00     52.27 o 
   5   2  11      241.77      297.37     66.29 o 
   6   2  11       76.21      256.92     79.27 o 
   7   2  11      229.46      369.78     52.79 o 
   8   2  11       36.70      294.18     87.93 o 
   9   2  11      977.20      863.88     41.76 o 
  10   2  11      109.53      138.68     57.06 o 
  11   2  11      270.46      287.05    116.52 o 
  12   2  11      184.22      379.55    107.60 o 
  13   2  11        2.07       92.37     89.26 o 
  14   2  11        2.91      144.42    159.27 o 
 -16   3  11        6.81      247.34    178.19 o 
 -15   3  11      112.92      256.75    174.31 o 
 -14   3  11       34.78      219.53    175.36 o 
 -13   3  11      143.40      191.39    124.21 o 
 -12   3  11      103.60      206.65     98.86 o 
 -11   3  11       40.67       73.97    118.73 o 
 -10   3  11      232.98      216.06     94.82 o 
  -9   3  11      123.35      143.10    178.78 o 
  -8   3  11       26.28      173.67     81.92 o 
  -7   3  11       66.63      206.63     94.31 o 
  -6   3  11      165.34      319.42     59.36 o 
  -5   3  11        0.92      171.54     67.08 o 
  -4   3  11        0.98      316.22     73.61 o 
  -3   3  11      403.75      361.34     42.04 o 
  -2   3  11      122.90      231.41     50.93 o 
  -1   3  11     1026.89     1071.18     66.27 o 
   0   3  11      135.46      125.09     45.78 o 
   1   3  11      208.61      251.46     59.98 o 
   2   3  11      418.67      602.28     71.55 o 
   3   3  11       11.50      222.62     67.89 o 
   4   3  11     1058.08     1391.24     85.72 o 
   5   3  11       51.33      192.18     76.09 o 
   6   3  11      160.15      254.31     54.41 o 
   7   3  11       26.23      323.42     81.98 o 
   8   3  11       47.50      175.30     82.81 o 
   9   3  11        0.36      259.84     84.37 o 
  10   3  11      305.31      365.35    108.36 o 
  11   3  11       18.84      192.54    105.61 o 
  12   3  11       37.14      238.99    159.64 o 
  13   3  11       12.01      312.01    113.99 o 
  14   3  11       18.89      241.00    101.82 o 
 -15   4  11       50.10      346.38    176.41 o 
 -14   4  11      423.12      302.31    138.11 o 
 -13   4  11       39.39      184.63    190.80 o 
 -12   4  11      253.21      345.87    132.79 o 
 -11   4  11        1.27      154.27    131.92 o 
 -10   4  11      139.44      231.10     99.29 o 
  -9   4  11      228.29      210.76     67.38 o 
  -8   4  11     2510.33     2810.07    164.42 o 
  -7   4  11       47.34      141.82     63.77 o 
  -6   4  11     1346.50     1184.41     77.53 o 
  -5   4  11       47.71      253.94     55.88 o 
  -4   4  11      131.38      168.75     34.23 o 
  -3   4  11      119.04      224.22     46.33 o 
  -2   4  11      922.62      990.43     53.68 o 
  -1   4  11       12.56      142.80     35.83 o 
   0   4  11     1705.15     1726.23     71.22 o 
   1   4  11       59.84      154.44     50.43 o 
   2   4  11      480.76      503.04     60.47 o 
   3   4  11        3.97      254.45     69.23 o 
   4   4  11      589.20      650.95     72.07 o 
   5   4  11       17.38      162.29     77.40 o 
   6   4  11     1506.11     1577.22    126.65 o 
   7   4  11      153.10      207.03    114.41 o 
   8   4  11      550.69      480.71     92.56 o 
   9   4  11      107.33      221.01     93.85 o 
  10   4  11        1.87      168.29    105.63 o 
  11   4  11       15.20      180.30    107.01 o 
  12   4  11      176.17      364.12    113.94 o 
  13   4  11       34.14      178.09    109.69 o 
 -14   5  11       53.44      176.56    147.04 o 
 -13   5  11      220.19      419.29    196.47 o 
 -12   5  11       83.56      228.96    132.38 o 
 -11   5  11       32.76      187.57    140.25 o 
 -10   5  11       24.66      163.38    155.15 o 
  -9   5  11      453.57      273.12     97.53 o 
  -8   5  11      545.11      574.53     77.94 o 
  -7   5  11     2735.55     2323.86    112.75 o 
  -6   5  11       56.10      222.23     94.75 o 
  -5   5  11      984.59      919.03     69.80 o 
  -4   5  11        0.57      101.32     51.75 o 
  -3   5  11      215.17      277.58     45.04 o 
  -2   5  11       14.07      213.10     72.71 o 
  -1   5  11     2683.54     2645.38     76.14 o 
   0   5  11        1.30      148.15     58.24 o 
   1   5  11     2593.94     2572.51     81.46 o 
   2   5  11      212.05      295.55     51.75 o 
   3   5  11       33.20      172.65     48.43 o 
   4   5  11       52.50      164.46     37.26 o 
   5   5  11     1316.26     1166.42     82.54 o 
   6   5  11        1.01      370.63    104.69 o 
   7   5  11     1417.03     1428.63    126.85 o 
   8   5  11       46.94      146.43    116.33 o 
   9   5  11      261.56      150.46    121.80 o 
  10   5  11       16.68      222.93     97.85 o 
  11   5  11      166.61      356.00    150.67 o 
  12   5  11       84.41      191.38    118.54 o 
 -12   6  11        6.24       91.23    120.62 o 
 -11   6  11      328.23      293.48    117.30 o 
 -10   6  11       98.73      272.78    175.42 o 
  -9   6  11      100.67      199.73    116.40 o 
  -8   6  11      155.82      211.82     84.31 o 
  -7   6  11       93.96      454.18    119.74 o 
  -6   6  11      289.12      445.41    110.60 o 
  -5   6  11      455.67      446.93     79.89 o 
  -4   6  11       45.52      397.98    146.21 o 
  -3   6  11       35.88      243.65     62.29 o 
  -2   6  11      544.44      514.58     82.57 o 
  -1   6  11       29.78      156.90     59.88 o 
   0   6  11     1534.04     1367.71     89.97 o 
   1   6  11        8.44      258.31     86.40 o 
   2   6  11       96.06      324.18     77.47 o 
   3   6  11      108.92      277.80     87.05 o 
   4   6  11      142.22      217.95    120.05 o 
   5   6  11      400.50      396.22     87.20 o 
   6   6  11      122.61      242.86     91.30 o 
   7   6  11        3.13      151.73     96.18 o 
   8   6  11      145.05      258.93    129.31 o 
   9   6  11      112.38      389.80    104.74 o 
  10   6  11        0.37      182.25    146.72 o 
 -10   7  11      686.53      688.65    237.74 o 
  -9   7  11       77.17      257.44    127.12 o 
  -8   7  11      165.36      314.90    127.92 o 
  -7   7  11        8.27      184.11    118.87 o 
  -6   7  11      536.92      468.29     99.27 o 
  -5   7  11       12.75      265.52    127.76 o 
  -4   7  11     1702.77     1540.19    136.03 o 
  -3   7  11        4.74      112.86    113.05 o 
  -2   7  11      236.30      324.35     81.25 o 
  -1   7  11        0.69      116.29     76.04 o 
   0   7  11      144.40      238.32     68.62 o 
   1   7  11        1.29      198.29     89.74 o 
   2   7  11      795.86      738.45     97.01 o 
   3   7  11        2.66      187.16    110.23 o 
   4   7  11      890.68      838.73    119.62 o 
   5   7  11        0.22      268.28    150.13 o 
   6   7  11      163.54      314.71     86.82 o 
   7   7  11        5.73      152.07     97.34 o 
   8   7  11      227.59      369.14    101.42 o 
  -7   8  11       20.16      302.45    110.15 o 
  -6   8  11        0.58      139.25    145.22 o 
  -5   8  11      782.62      811.51    118.13 o 
  -4   8  11        3.69      221.92    116.22 o 
  -3   8  11      705.85      671.41     85.38 o 
  -2   8  11       34.04      301.71     95.25 o 
  -1   8  11       38.82      280.31    100.55 o 
   0   8  11       22.00      182.24    104.46 o 
   1   8  11      352.23      544.22    176.27 o 
   2   8  11        1.70      131.01     95.99 o 
   3   8  11      863.33     1039.15    124.29 o 
   4   8  11        0.54      172.77     90.77 o 
 -17   0  12      661.15     1273.84    274.89 o 
 -16   0  12      472.74      420.05    315.11 o 
 -15   0  12      344.53      272.75    115.98 o 
 -14   0  12      762.30      647.62    125.06 o 
 -13   0  12        6.16      133.85    157.17 o 
 -12   0  12     5948.03     5699.78    450.34 o 
 -11   0  12      752.97      951.33    180.61 o 
 -10   0  12     5658.10     5431.74    308.29 o 
  -9   0  12      435.76      438.77     79.48 o 
  -8   0  12      114.45      285.27     91.81 o 
  -7   0  12     1770.49     1832.75    124.14 o 
  -6   0  12     5744.99     5749.39    125.45 o 
  -5   0  12      653.31      747.52     74.23 o 
  -4   0  12    15885.67    16123.30    231.51 o 
  -3   0  12      654.63      728.54     78.07 o 
  -2   0  12    11749.48    12115.08    177.87 o 
  -1   0  12      885.87     1005.06     56.22 o 
   0   0  12      475.73      431.83     43.13 o 
   1   0  12     2354.18     2465.17     59.22 o 
   2   0  12     9103.22     8775.51     82.63 o 
   3   0  12     3033.44     2744.57    228.09 o 
   4   0  12     8074.32     7858.36    328.24 o 
   5   0  12       88.66      228.27     51.72 o 
   6   0  12     2149.25     2083.99     58.78 o 
   7   0  12      769.90      816.71    114.23 o 
   8   0  12     1084.23      929.22     92.26 o 
   9   0  12     2454.48     2144.49     88.01 o 
  10   0  12     4356.72     4349.09    253.63 o 
  11   0  12      890.22      504.20    127.15 o 
  12   0  12     2499.37     2112.19    312.96 o 
  13   0  12        9.71      198.72    264.90 o 
  14   0  12      136.67      243.52    148.58 o 
 -16   1  12      891.92     1038.21    201.93 o 
 -15   1  12       56.13       15.56    132.78 o 
 -14   1  12      682.06      647.23     76.38 o 
 -13   1  12     1999.85     2266.76    162.75 o 
 -12   1  12        3.97      313.89    102.57 o 
 -11   1  12     3847.35     4035.00    136.77 o 
 -10   1  12      968.33     1019.68     88.44 o 
  -9   1  12     1209.45     1090.08     67.83 o 
  -8   1  12     2900.14     3020.57    126.68 o 
  -7   1  12      632.90      576.07     45.00 o 
  -6   1  12     3221.33     3236.53     74.03 o 
  -5   1  12     6615.77     6649.25    124.28 o 
  -4   1  12        3.20      214.30     54.84 o 
  -3   1  12    11401.06    11733.76    138.27 o 
  -2   1  12     1572.58     1476.28     52.64 o 
  -1   1  12     1386.45     1345.04     55.43 o 
   0   1  12     2735.23     2880.57     57.94 o 
   1   1  12     3912.02     3865.79     72.29 o 
   2   1  12     3650.13     3620.47     76.79 o 
   3   1  12     6313.98     6155.53    106.14 o 
   4   1  12      237.45      219.42    190.02 o 
   5   1  12     4028.00     4001.62    132.57 o 
   6   1  12     1443.32     1610.96    105.07 o 
   7   1  12      387.75      532.18     59.72 o 
   8   1  12     2890.34     2903.80    161.81 o 
   9   1  12      990.59      865.48     56.94 o 
  10   1  12     1428.54     1631.83    211.91 o 
  11   1  12     2028.07     2223.00    127.37 o 
  12   1  12        3.12       85.97    148.37 o 
  13   1  12      972.28      922.42    244.41 o 
  14   1  12      391.79      329.92    151.60 o 
 -16   2  12       64.96      236.86    144.03 o 
 -15   2  12     2100.76     2083.21    238.79 o 
 -14   2  12      593.39      705.75    158.68 o 
 -13   2  12     1278.61      947.31    169.28 o 
 -12   2  12     1133.49     1105.31     89.62 o 
 -11   2  12      184.96      230.26     43.37 o 
 -10   2  12      822.30      821.57     66.23 o 
  -9   2  12     5057.40     5274.30     97.00 o 
  -8   2  12      185.67      230.91     49.76 o 
  -7   2  12     5613.07     5584.88    136.04 o 
  -6   2  12      421.74      467.59     43.78 o 
  -5   2  12      502.57      556.59     66.63 o 
  -4   2  12     3303.16     3451.17     86.88 o 
  -3   2  12     1383.66     1354.09     51.82 o 
  -2   2  12     2382.07     2410.24     59.03 o 
  -1   2  12     6861.35     6587.69     65.29 o 
   0   2  12       18.03      297.91     62.59 o 
   1   2  12     6003.95     5940.97    109.92 o 
   2   2  12     1843.70     1836.51    115.45 o 
   3   2  12      602.54      650.46     65.94 o 
   4   2  12     3435.55     3423.83    109.69 o 
   5   2  12     1559.61     1411.50     83.06 o 
   6   2  12     1876.69     1857.01     92.00 o 
   7   2  12     4621.64     4464.48    119.31 o 
   8   2  12      145.58      297.66     89.61 o 
   9   2  12     2306.18     2238.00    105.24 o 
  10   2  12      474.40      607.26     93.11 o 
  11   2  12       65.88      225.64    108.11 o 
  12   2  12     1035.76      955.38    107.58 o 
  13   2  12      737.96      750.27    128.26 o 
 -15   3  12      364.36      450.04    167.37 o 
 -14   3  12     2135.28     2015.24    374.82 o 
 -13   3  12      724.49      816.79    150.60 o 
 -12   3  12      394.63      622.23    142.91 o 
 -11   3  12      341.74      415.34     87.79 o 
 -10   3  12     2433.88     2344.23    164.23 o 
  -9   3  12       96.22      322.10    119.13 o 
  -8   3  12     7099.15     6891.96    227.43 o 
  -7   3  12       22.20      237.94     78.22 o 
  -6   3  12     1932.94     1857.74     87.97 o 
  -5   3  12     1398.56     1431.17    106.40 o 
  -4   3  12       14.84      290.28     70.70 o 
  -3   3  12      975.61      931.76     56.99 o 
  -2   3  12     3808.94     3874.06     87.60 o 
  -1   3  12      553.77      501.98     42.26 o 
   0   3  12     8788.33     8864.61    192.89 o 
   1   3  12       54.46      239.39     62.15 o 
   2   3  12     1932.03     2187.69    132.75 o 
   3   3  12     2262.89     2283.11    154.84 o 
   4   3  12      121.92      230.29     65.19 o 
   5   3  12     1895.10     2121.58    143.86 o 
   6   3  12     4016.07     3755.14    148.76 o 
   7   3  12      562.94      796.52    125.97 o 
   8   3  12     4841.08     4588.42    138.08 o 
   9   3  12       31.55      249.54     63.35 o 
  10   3  12      406.62      570.39    130.48 o 
  11   3  12      666.62      549.20    103.45 o 
  12   3  12      406.15      244.33     79.08 o 
  13   3  12     1456.23     1648.29    210.55 o 
 -15   4  12     1012.93      792.51    177.23 o 
 -14   4  12      594.93      616.47    173.74 o 
 -13   4  12      803.17      751.22    148.75 o 
 -12   4  12      726.41      667.85    404.01 o 
 -11   4  12       20.48      597.93    177.40 o 
 -10   4  12      110.85      288.36    116.32 o 
  -9   4  12     3628.05     3462.29    133.83 o 
  -8   4  12      101.23      253.67     96.89 o 
  -7   4  12     4237.11     4005.80    162.49 o 
  -6   4  12     1186.25     1178.53     99.79 o 
  -5   4  12     1265.42     1252.56     80.23 o 
  -4   4  12     1502.76     1515.90     79.61 o 
  -3   4  12      525.42      651.32     53.66 o 
  -2   4  12      402.56      305.81     40.42 o 
  -1   4  12     6931.57     7020.82    124.02 o 
   0   4  12      503.60      533.34     54.62 o 
   1   4  12     4242.31     4469.47    122.14 o 
   2   4  12      267.67      317.03     73.52 o 
   3   4  12      147.27      251.49     69.54 o 
   4   4  12     1777.06     1749.00    120.76 o 
   5   4  12     1098.46     1136.58     88.26 o 
   6   4  12      565.45      521.07     89.80 o 
   7   4  12     4254.98     3867.65    164.99 o 
   8   4  12      179.58      350.89    247.97 o 
   9   4  12     1435.19     1344.64    139.01 o 
  10   4  12      108.09      413.13    109.73 o 
  11   4  12        8.82      198.26     97.08 o 
  12   4  12     1222.23     1213.45    148.48 o 
 -13   5  12     1088.40     1124.95    182.15 o 
 -12   5  12        0.91      218.50    126.02 o 
 -11   5  12     1629.41     1461.67    177.27 o 
 -10   5  12      323.17      356.16    126.87 o 
  -9   5  12      449.73      380.59    103.06 o 
  -8   5  12     1033.05     1158.72    130.18 o 
  -7   5  12      315.62      315.40     72.02 o 
  -6   5  12      752.49      563.25    118.61 o 
  -5   5  12     2751.66     2849.79    191.16 o 
  -4   5  12        0.80      198.56     56.51 o 
  -3   5  12     2799.40     2923.32    105.37 o 
  -2   5  12     1181.19     1126.48     65.20 o 
  -1   5  12      278.53      288.59     48.59 o 
   0   5  12     2626.22     2271.91    117.64 o 
   1   5  12      731.99      705.07     71.76 o 
   2   5  12     1536.72     1410.12     65.60 o 
   3   5  12     2509.23     2947.06    164.46 o 
   4   5  12       29.00      237.98    124.36 o 
   5   5  12     1674.57     1605.70    131.17 o 
   6   5  12      348.57      547.40    101.66 o 
   7   5  12       69.71      261.98    126.60 o 
   8   5  12      652.05      892.55    138.39 o 
   9   5  12      434.10      567.82    285.18 o 
  10   5  12      417.22      387.05     99.61 o 
  11   5  12      899.04      810.52    120.01 o 
 -12   6  12     1585.73     1392.18    365.60 o 
 -11   6  12      195.04      335.53    274.39 o 
 -10   6  12     1503.00     1815.07    223.67 o 
  -9   6  12      199.30      208.50    107.24 o 
  -8   6  12       27.98      307.17    116.14 o 
  -7   6  12      166.52      261.77     87.91 o 
  -6   6  12     1350.90     1292.89    122.44 o 
  -5   6  12       19.22      191.79     79.69 o 
  -4   6  12     4171.29     4271.80    161.57 o 
  -3   6  12        4.28      139.83     84.50 o 
  -2   6  12     2336.77     2359.73    102.07 o 
  -1   6  12        6.72      220.78     64.24 o 
   0   6  12      394.32      419.75     59.99 o 
   1   6  12      363.36      481.05     64.45 o 
   2   6  12     3417.01     3574.89    245.34 o 
   3   6  12      615.02      558.89     95.03 o 
   4   6  12     2500.10     2434.70    218.22 o 
   5   6  12       19.32      221.67    107.19 o 
   6   6  12      475.92      458.04     79.41 o 
   7   6  12      119.45      292.29    124.48 o 
   8   6  12      239.25      235.73    103.86 o 
   9   6  12      555.38      510.55    139.24 o 
  -9   7  12      255.55      334.13     94.18 o 
  -8   7  12      354.04      484.20    120.44 o 
  -7   7  12      187.83      511.80    123.89 o 
  -6   7  12      189.00      339.37    103.29 o 
  -5   7  12      911.09      965.30    177.45 o 
  -4   7  12       39.93      278.24    103.74 o 
  -3   7  12     1314.35     1274.70    139.12 o 
  -2   7  12      193.82      187.67     64.07 o 
  -1   7  12      351.34      476.50     64.31 o 
   0   7  12      119.47      117.13    101.18 o 
   1   7  12      332.40      394.78     86.14 o 
   2   7  12      173.52      218.82     87.70 o 
   3   7  12     1059.24     1169.32    114.10 o 
   4   7  12       17.02      170.49     99.63 o 
   5   7  12      629.76      596.65     99.28 o 
   6   7  12       51.65      151.25     80.52 o 
  -4   8  12      216.95      299.65    227.05 o 
  -3   8  12      243.44      428.95    128.17 o 
  -2   8  12      150.37      289.97    109.63 o 
  -1   8  12      670.00      743.32    119.96 o 
   0   8  12        0.29      222.48     96.64 o 
   1   8  12      450.72      343.30    103.06 o 
   2   8  12      122.29      318.08    114.52 o 
 -16   1  13      163.73      333.92    170.34 o 
 -15   1  13      177.14      217.12    104.51 o 
 -14   1  13        0.17      169.80     85.69 o 
 -13   1  13      208.67      239.08     73.22 o 
 -12   1  13      810.81      939.22    108.32 o 
 -11   1  13       79.99      171.96     62.41 o 
  -9   1  13     1404.36     1375.05     81.90 o 
  -8   1  13      200.74      234.94     40.85 o 
  -7   1  13      317.42      314.80     41.35 o 
  -6   1  13      569.57      543.27     45.94 o 
  -5   1  13       77.20      195.05     43.92 o 
  -4   1  13      666.95      665.19     65.32 o 
  -3   1  13      766.20      724.48     65.76 o 
  -2   1  13      134.02      258.20     46.68 o 
  -1   1  13      385.82      308.30     55.10 o 
   0   1  13       94.94      198.68     61.69 o 
   1   1  13        0.76      127.74     68.26 o 
   2   1  13      813.35      844.51    123.57 o 
   3   1  13      267.25      206.53     42.10 o 
   4   1  13      959.19     1031.96     76.56 o 
   5   1  13     1298.98     1379.51     73.05 o 
   6   1  13       94.18      199.21     67.61 o 
   7   1  13      216.41      246.12     46.68 o 
   8   1  13      853.11      804.02    147.32 o 
   9   1  13      131.90      372.33     81.74 o 
  10   1  13      379.85      409.30     67.85 o 
  11   1  13      359.89      255.80    125.01 o 
  12   1  13       42.78      353.16    130.84 o 
  13   1  13      253.05      269.49    131.33 o 
 -15   2  13      110.13      158.66    147.94 o 
 -14   2  13       50.16      335.34    131.80 o 
 -13   2  13       83.25      214.62    131.92 o 
 -12   2  13        4.99      170.92     86.69 o 
 -11   2  13      785.48      868.82    115.43 o 
 -10   2  13       69.33      353.78     81.20 o 
  -9   2  13      185.95      285.76     64.55 o 
  -8   2  13      227.71      243.69     56.61 o 
  -7   2  13        0.33      107.50     80.00 o 
  -6   2  13      223.58      228.48     77.35 o 
  -5   2  13      882.72      886.40     63.16 o 
  -4   2  13       77.08      129.20     38.22 o 
  -3   2  13     1392.43     1424.34     59.00 o 
  -2   2  13     1335.48     1500.32     64.79 o 
  -1   2  13       17.77      100.79     44.43 o 
   0   2  13       49.79      277.01     74.22 o 
   1   2  13      141.73      186.97     58.77 o 
   2   2  13        0.49      229.33    101.99 o 
   3   2  13     1287.12     1255.86    102.38 o 
   4   2  13      202.12      243.80     54.84 o 
   5   2  13     1249.54     1213.72    140.61 o 
   6   2  13      996.26      956.97     72.81 o 
   7   2  13      182.98      203.74     54.88 o 
   8   2  13        0.19      168.45    119.19 o 
   9   2  13      505.07      254.55     64.35 o 
  10   2  13      507.60      489.83    100.18 o 
  11   2  13       99.10      195.60    114.26 o 
  12   2  13      326.25      508.93    138.51 o 
 -15   3  13       13.30      169.84    176.53 o 
 -14   3  13       19.73      201.43    108.34 o 
 -13   3  13       42.95      108.21    104.64 o 
 -12   3  13      150.34      298.26    113.06 o 
 -11   3  13       23.17      108.80    127.32 o 
 -10   3  13      402.69      377.53    101.34 o 
  -9   3  13       56.49      289.51     94.87 o 
  -8   3  13      350.12      264.19     80.81 o 
  -7   3  13       73.03      234.69     96.08 o 
  -6   3  13        0.63       52.94     95.17 o 
  -5   3  13        3.40      113.91     78.01 o 
  -4   3  13      409.33      425.35     51.30 o 
  -3   3  13      197.65      175.44     49.51 o 
  -2   3  13       95.94      223.30     54.09 o 
  -1   3  13       35.71      126.40     52.26 o 
   0   3  13        0.48      280.66     81.65 o 
   1   3  13      775.18      884.37     81.11 o 
   2   3  13        4.73      137.61     58.15 o 
   3   3  13       25.65      172.61     81.80 o 
   4   3  13      231.52      269.08     58.08 o 
   5   3  13       17.56      142.06    101.35 o 
   6   3  13      319.74      304.83     70.02 o 
   7   3  13        2.31      222.93     73.03 o 
   8   3  13        2.26      115.45    102.67 o 
   9   3  13       87.14      338.62    110.01 o 
  10   3  13        6.77       -9.13     96.81 o 
  11   3  13       98.84      259.03     96.58 o 
  12   3  13       21.89       39.84    134.71 o 
 -14   4  13      353.28      740.75    179.65 o 
 -13   4  13       77.11      284.32    128.51 o 
 -12   4  13      241.22      356.07    125.67 o 
 -11   4  13        3.12       40.29    136.37 o 
 -10   4  13       23.98      128.14    118.47 o 
  -9   4  13       37.48       85.85    142.91 o 
  -8   4  13     1114.52      942.97    318.03 o 
  -7   4  13       99.31      181.30    118.70 o 
  -6   4  13     1521.68     1631.13    181.17 o 
  -5   4  13      197.04      268.94     75.71 o 
  -4   4  13       60.45      153.48     80.04 o 
  -3   4  13       10.59      131.34     43.68 o 
  -2   4  13      475.47      674.07     50.14 o 
  -1   4  13      847.50      764.21     52.11 o 
   0   4  13      534.73      645.65     77.51 o 
   1   4  13      220.03      360.16     96.99 o 
   2   4  13      469.56      446.52     67.70 o 
   3   4  13       79.74      233.76    112.87 o 
   4   4  13       58.90      244.07     89.32 o 
   5   4  13        0.34      292.35     92.80 o 
   6   4  13      977.15      953.00    104.76 o 
   7   4  13      545.82      678.46    179.10 o 
   8   4  13      183.09      265.55    110.75 o 
   9   4  13      307.91      357.77    110.31 o 
  10   4  13        3.94       75.90     84.33 o 
  11   4  13        8.09      161.82    114.78 o 
 -12   5  13       52.10      243.55    130.87 o 
 -11   5  13       51.51      195.35     90.41 o 
 -10   5  13        1.87      146.66    124.82 o 
  -9   5  13      339.11      617.89    147.89 o 
  -8   5  13       48.48      349.09    190.09 o 
  -7   5  13     1406.18     1509.23    148.95 o 
  -6   5  13      150.94      233.79     70.49 o 
  -5   5  13      917.97      984.79    195.14 o 
  -4   5  13      442.57      653.58     88.04 o 
  -3   5  13      453.77      572.57     70.94 o 
  -2   5  13      198.42      216.42     83.51 o 
  -1   5  13     1648.90     1610.83    119.21 o 
   0   5  13     1607.17     1350.18     93.58 o 
   1   5  13      441.57      470.47    108.08 o 
   2   5  13      501.38      630.84     89.86 o 
   3   5  13       18.55      122.44    112.39 o 
   4   5  13       22.69      411.27    117.95 o 
   5   5  13      512.08      636.05     95.67 o 
   6   5  13      470.56      480.12     87.25 o 
   7   5  13      420.68      516.67    149.96 o 
   8   5  13      523.24      387.72     94.48 o 
   9   5  13       25.24      216.52    118.73 o 
  10   5  13        0.58      108.06    107.14 o 
 -11   6  13      152.53      186.66     93.18 o 
 -10   6  13       37.28      414.18    119.84 o 
  -9   6  13      238.63      423.65    102.82 o 
  -8   6  13       23.26      298.40     87.13 o 
  -7   6  13        0.34       82.89     78.99 o 
  -6   6  13      454.50      402.57    102.74 o 
  -5   6  13       70.93      370.84    113.39 o 
  -4   6  13      519.45      402.08     87.74 o 
  -3   6  13        1.02      175.50     79.74 o 
  -2   6  13       95.39      160.45     87.34 o 
  -1   6  13       13.08      132.11    103.87 o 
   0   6  13      630.76      585.28     95.60 o 
   1   6  13       43.82      295.53     93.49 o 
   2   6  13      321.54      408.75     84.72 o 
   3   6  13       41.81      263.37    115.42 o 
   4   6  13       49.49      277.02    124.95 o 
   5   6  13      391.39      339.93     95.77 o 
   6   6  13        5.30      105.32     96.57 o 
   7   6  13      232.74      310.69    110.72 o 
   8   6  13      104.93      418.08    153.38 o 
  -8   7  13      104.66      157.31    100.05 o 
  -7   7  13        7.31      151.06    135.95 o 
  -6   7  13      140.89      160.67    112.63 o 
  -5   7  13      326.99      337.23     91.83 o 
  -4   7  13      685.34      748.40    273.68 o 
  -3   7  13      291.51      268.13    128.42 o 
  -2   7  13      402.91      730.27    541.80 o 
  -1   7  13       16.37      216.63    116.41 o 
   0   7  13        1.86       95.61     96.81 o 
   1   7  13       24.31      194.09     82.34 o 
   2   7  13      445.84      392.33     84.70 o 
   3   7  13      214.74      305.48     89.64 o 
   4   7  13      782.23      704.92    108.66 o 
   5   7  13      277.18      313.27     88.32 o 
 -15   0  14      118.19     -100.35    216.41 o 
 -14   0  14       41.07      231.11    129.03 o 
 -13   0  14      970.45      850.13    181.67 o 
 -12   0  14     2920.00     2784.55    172.95 o 
 -11   0  14     1852.28     1508.52    150.41 o 
 -10   0  14     2956.54     2802.81    294.54 o 
  -9   0  14        0.94      180.11    154.47 o 
  -8   0  14     1568.97     1405.23    143.68 o 
  -7   0  14     1447.25     1348.79     91.98 o 
  -6   0  14      145.62      192.74     62.25 o 
  -5   0  14     2870.40     2962.30    113.08 o 
  -4   0  14     6634.62     6551.79    125.96 o 
  -3   0  14     2555.62     2427.23    114.64 o 
  -2   0  14     5141.09     4998.72    164.34 o 
  -1   0  14       28.14      246.69     78.48 o 
   0   0  14      384.08      354.12     57.61 o 
   1   0  14     2269.10     2457.97    245.89 o 
   2   0  14      952.70      602.71    159.34 o 
   3   0  14     6616.87     6328.80    332.24 o 
   4   0  14     2022.12     2017.76    284.52 o 
   5   0  14     3659.83     3786.48    313.94 o 
   6   0  14     1149.23      483.56    158.18 o 
   7   0  14       23.02      177.41    252.05 o 
   8   0  14       57.65      572.47    254.10 o 
   9   0  14     2134.79     2278.76    347.72 o 
  10   0  14      434.88      363.27    186.35 o 
  11   0  14     2664.02     2342.70    360.43 o 
  12   0  14      497.57      444.13    188.18 o 
 -15   1  14      305.12      513.10    112.00 o 
 -14   1  14      690.91      346.47     96.88 o 
 -13   1  14      321.22      347.27     75.41 o 
 -12   1  14     1034.96      924.84    100.43 o 
 -11   1  14     2364.75     2346.80    119.82 o 
 -10   1  14       68.44      198.64     73.48 o 
  -9   1  14     3231.94     3093.39    164.24 o 
  -8   1  14      515.14      653.58     59.70 o 
  -7   1  14      920.78      858.46     59.21 o 
  -6   1  14     1746.59     1667.89     80.82 o 
  -5   1  14     2112.39     1999.24     80.07 o 
  -4   1  14     2739.43     2492.58     76.73 o 
  -3   1  14     6822.98     6626.76    104.09 o 
  -2   1  14      876.11      883.74     54.72 o 
  -1   1  14     3292.51     3211.34     57.48 o 
   0   1  14      387.04      475.31     68.78 o 
   1   1  14        3.06      142.04     51.09 o 
   2   1  14     3553.95     3726.30    111.62 o 
   3   1  14     1888.59     1796.89    138.97 o 
   4   1  14     4361.28     4055.12     95.23 o 
   5   1  14     2362.89     2476.12    103.06 o 
   6   1  14      177.06      176.59     76.19 o 
   7   1  14     1037.14      946.04    115.73 o 
   8   1  14     1463.97     1429.62    196.12 o 
   9   1  14       39.90      227.16    192.62 o 
  10   1  14     2211.29     2413.23    372.06 o 
  11   1  14      314.27      334.77    193.71 o 
  12   1  14      832.32      869.64    133.89 o 
 -15   2  14     1242.95      919.58    120.84 o 
 -14   2  14       42.33      124.60    115.08 o 
 -13   2  14     1552.73     1464.72    137.55 o 
 -12   2  14      103.99      433.63    129.89 o 
 -11   2  14       77.27      256.64     93.44 o 
 -10   2  14     1819.64     1927.62    110.22 o 
  -9   2  14      685.98      788.08     83.43 o 
  -8   2  14     2462.83     2708.82    102.43 o 
  -7   2  14     2718.62     2908.89    100.51 o 
  -6   2  14      236.13      380.74     71.40 o 
  -5   2  14     3026.83     3019.30     99.08 o 
  -4   2  14      654.09      660.87     59.81 o 
  -3   2  14      263.45      248.69     38.05 o 
  -2   2  14     3196.90     3091.64     61.91 o 
  -1   2  14     1187.23     1101.98     73.56 o 
   0   2  14     3143.19     3098.57    106.78 o 
   1   2  14     4020.26     3698.96    140.48 o 
   2   2  14      343.20      265.68     98.59 o 
   3   2  14     2038.27     2157.26    128.98 o 
   4   2  14     1340.40     1432.73     89.81 o 
   5   2  14        1.68      158.63     67.64 o 
   6   2  14     3786.28     3886.11    194.52 o 
   7   2  14     1118.80     1294.17    112.81 o 
   8   2  14     2248.84     2082.88    119.07 o 
   9   2  14     1333.50     1323.58    190.96 o 
  10   2  14      103.60      231.87    128.76 o 
  11   2  14      319.61      498.47    119.45 o 
  12   2  14      865.57      939.77    317.21 o 
 -14   3  14     2456.67     2528.11    171.73 o 
 -13   3  14       52.10      168.67    165.96 o 
 -12   3  14     1003.61     1253.28    193.48 o 
 -11   3  14      113.25      229.17     90.72 o 
 -10   3  14      135.73      376.94    125.92 o 
  -9   3  14     1050.70      879.83    127.19 o 
  -8   3  14     3333.37     3345.58    159.65 o 
  -7   3  14      846.90      777.55     79.80 o 
  -6   3  14     5348.98     5460.57    180.86 o 
  -5   3  14      256.31      314.52    106.97 o 
  -4   3  14      617.37      600.71     66.58 o 
  -3   3  14      846.46      902.51     68.11 o 
  -2   3  14      895.94      833.79     51.24 o 
  -1   3  14     3402.00     3725.79    115.39 o 
   0   3  14     4439.14     4388.79    115.88 o 
   1   3  14     2358.80     2479.51    113.80 o 
   2   3  14     4139.32     4272.66    129.53 o 
   3   3  14      155.75      309.52     74.24 o 
   4   3  14       50.10      240.79     75.50 o 
   5   3  14     1799.19     1870.47    187.29 o 
   6   3  14      846.49      955.29    154.48 o 
   7   3  14     3460.91     3154.59    135.07 o 
   8   3  14     1237.10     1224.28    106.01 o 
   9   3  14     1412.75     1065.55    149.78 o 
  10   3  14      383.12      315.63     95.57 o 
  11   3  14       29.41      263.36    132.84 o 
 -13   4  14     1387.81     1312.31    219.33 o 
 -12   4  14       72.22      113.12    136.72 o 
 -11   4  14      127.65      265.76    101.53 o 
 -10   4  14      784.45      987.50    122.53 o 
  -9   4  14      494.56      535.81    104.26 o 
  -8   4  14      731.46      674.74    145.71 o 
  -7   4  14     2666.81     2415.39    108.63 o 
  -6   4  14      138.74      223.65     79.14 o 
  -5   4  14     1737.04     2005.77    155.17 o 
  -4   4  14      497.49      402.63     47.66 o 
  -3   4  14       14.34      162.27     59.18 o 
  -2   4  14     3589.70     3405.00     73.41 o 
  -1   4  14      654.49      618.86     51.99 o 
   0   4  14     1927.75     1932.92    150.16 o 
   1   4  14     2421.72     2341.09    168.50 o 
   2   4  14       74.89      200.01     74.28 o 
   3   4  14     1451.36     1571.61    192.84 o 
   4   4  14      522.61      461.64     77.78 o 
   5   4  14       13.13      209.86     86.34 o 
   6   4  14     1499.99     1264.66    113.63 o 
   7   4  14      338.59      208.45     96.16 o 
   8   4  14      854.02      856.82    118.70 o 
   9   4  14      843.82      816.59    116.57 o 
  10   4  14       71.33      256.90    179.82 o 
 -11   5  14     1238.38     1557.79    250.00 o 
 -10   5  14       45.04      338.70    136.11 o 
  -9   5  14     1025.39     1043.69    129.78 o 
  -8   5  14      220.31      214.39     80.62 o 
  -7   5  14       65.46      237.77     94.03 o 
  -6   5  14     1119.68     1264.52    173.74 o 
  -5   5  14      304.96      433.28     81.05 o 
  -4   5  14     1214.78     1159.16    188.98 o 
  -3   5  14     1412.37     1528.56     92.49 o 
  -2   5  14       88.75      245.90     68.30 o 
  -1   5  14     1112.56     1222.83    133.13 o 
   0   5  14      448.18      376.11    131.24 o 
   1   5  14        1.33      219.27    104.69 o 
   2   5  14     1696.21     1789.25    124.72 o 
   3   5  14      651.56      808.79    182.00 o 
   4   5  14     1244.85     1131.17    190.86 o 
   5   5  14      872.66      873.66    107.62 o 
   6   5  14       74.06      225.46    102.19 o 
   7   5  14      487.54      551.81    115.54 o 
   8   5  14      241.59      324.44    111.42 o 
  -9   6  14        0.41      261.46    180.87 o 
  -8   6  14      308.21      313.98     90.91 o 
  -7   6  14      213.20      372.73    105.89 o 
  -6   6  14      174.93      233.87    100.21 o 
  -5   6  14      607.16      794.85    112.39 o 
  -4   6  14     1686.41     2022.87    490.05 o 
  -3   6  14      911.66     1116.38    307.28 o 
  -2   6  14     1368.68     1515.64    194.71 o 
  -1   6  14      255.13      350.98     88.18 o 
   0   6  14       13.48      148.09     90.05 o 
   1   6  14      187.67      268.82     86.40 o 
   2   6  14      819.57      779.99    103.65 o 
   3   6  14     1671.82     1501.91    129.56 o 
   4   6  14      626.85      640.94    104.29 o 
   5   6  14      720.28      891.55    112.65 o 
   6   6  14      219.70      382.64     92.84 o 
  -6   7  14      187.88      223.51    130.07 o 
  -5   7  14      537.26      741.30    169.77 o 
  -4   7  14      291.48      220.90    132.96 o 
  -3   7  14     1052.84     1315.32    173.63 o 
  -2   7  14       43.73      422.05    180.58 o 
  -1   7  14      497.03      320.81     97.04 o 
   0   7  14      140.02      225.36    109.35 o 
   1   7  14       11.20      187.32    127.83 o 
   2   7  14      475.31      403.64     90.65 o 
 -14   1  15       32.87      117.64    185.01 o 
 -13   1  15        1.70      353.58    129.86 o 
 -12   1  15       82.10      319.01     84.02 o 
 -11   1  15       11.74      218.97     88.53 o 
 -10   1  15      287.55      379.38     87.21 o 
  -9   1  15      254.60      325.29     77.84 o 
  -8   1  15       30.04      145.06     59.84 o 
  -7   1  15      994.27      956.94     67.14 o 
  -6   1  15      680.42      827.37     63.58 o 
  -5   1  15       74.86      243.50     66.63 o 
  -4   1  15      365.36      361.57     45.10 o 
  -3   1  15      712.55      685.25     70.87 o 
  -2   1  15       37.26       97.70     74.16 o 
  -1   1  15      205.94      234.11     52.39 o 
   0   1  15        5.85      146.79     65.06 o 
   1   1  15       18.95      183.67     88.48 o 
   2   1  15      833.76      870.59     92.20 o 
   3   1  15      501.41      459.96     46.21 o 
   4   1  15      404.19      404.44     41.33 o 
   5   1  15     1561.22     1426.71     75.79 o 
   6   1  15      180.40      471.76    188.66 o 
   7   1  15      319.77      500.21    146.81 o 
   8   1  15      560.74      449.33    178.12 o 
   9   1  15      229.07      499.73    159.83 o 
  10   1  15       13.82      290.85    193.37 o 
  11   1  15      257.65      144.57    183.58 o 
 -14   2  15      131.86      341.99    132.26 o 
 -13   2  15      139.58      412.56    238.40 o 
 -12   2  15       69.81      318.06    154.22 o 
 -11   2  15      375.40      276.40     92.70 o 
 -10   2  15      266.88      296.14     74.50 o 
  -9   2  15      298.42      389.68     74.84 o 
  -8   2  15      974.79      857.92     73.86 o 
  -7   2  15      178.51      238.26     57.89 o 
  -6   2  15       53.20      166.23     73.57 o 
  -5   2  15      966.27     1050.47     85.87 o 
  -4   2  15     1179.88     1238.61     67.24 o 
  -3   2  15      406.98      369.08     55.73 o 
  -2   2  15     1307.22     1214.81     67.55 o 
  -1   2  15       47.69      233.61     82.34 o 
   0   2  15      431.39      437.50     89.67 o 
   1   2  15      658.68      707.32     94.22 o 
   2   2  15      154.20      150.28     39.37 o 
   3   2  15      797.90      664.34     74.60 o 
   4   2  15     1171.52     1002.00    102.00 o 
   5   2  15        1.37      162.73     97.91 o 
   6   2  15      609.42      630.45     81.31 o 
   7   2  15      246.49      643.96    179.49 o 
   8   2  15        2.12      232.08    180.32 o 
   9   2  15      130.58      216.87    105.18 o 
  10   2  15      494.76      516.81    105.37 o 
 -13   3  15       10.84      101.91    124.95 o 
 -12   3  15        1.89      154.63    116.36 o 
 -11   3  15      101.60      281.20    110.03 o 
 -10   3  15       73.60      234.72    107.45 o 
  -9   3  15       17.80      199.19    122.23 o 
  -8   3  15      135.64      412.47     91.53 o 
  -7   3  15       40.76      194.70    123.56 o 
  -6   3  15      181.31      182.90     67.07 o 
  -5   3  15      259.28      189.89     52.59 o 
  -4   3  15       71.38      189.56     53.40 o 
  -3   3  15       94.51      182.02     63.04 o 
  -2   3  15       53.34      165.85     44.65 o 
  -1   3  15        0.43      230.35    131.78 o 
   0   3  15      286.43      399.30     93.83 o 
   1   3  15       40.36      160.10     81.36 o 
   2   3  15       88.69      223.60    125.26 o 
   3   3  15       10.38      106.97     77.92 o 
   4   3  15        3.48      208.63     84.48 o 
   5   3  15        0.35       94.58     79.27 o 
   6   3  15      189.46       98.34    102.19 o 
   7   3  15       11.93      203.97     77.65 o 
   8   3  15      125.72      198.29    120.60 o 
   9   3  15        0.40      408.53    137.14 o 
  10   3  15        9.30      447.16    136.66 o 
 -12   4  15       96.94      229.73    134.42 o 
 -11   4  15      100.65      307.89    135.99 o 
 -10   4  15        0.58      177.93    136.77 o 
  -9   4  15        8.22      141.40    134.97 o 
  -8   4  15      322.63      456.60    195.69 o 
  -7   4  15      519.59      279.29     77.54 o 
  -6   4  15      381.28      269.95     73.43 o 
  -5   4  15      855.38      840.91    116.17 o 
  -4   4  15        4.23      140.38     91.23 o 
  -3   4  15      133.68      210.69     79.76 o 
  -2   4  15      186.02      206.84     52.78 o 
  -1   4  15      394.06      197.36     71.87 o 
   0   4  15      366.11      256.26     76.95 o 
   1   4  15     1913.12     1520.00    122.73 o 
   2   4  15        0.17      149.81     77.58 o 
   3   4  15      494.08      558.18     86.34 o 
   4   4  15      111.84      285.91     67.46 o 
   5   4  15      107.79      292.46    108.13 o 
   6   4  15      105.55      175.42    131.13 o 
   7   4  15      690.71      753.35    210.01 o 
   8   4  15       36.67       52.57    171.76 o 
   9   4  15      515.95      498.98    153.34 o 
 -10   5  15        6.39      153.68     93.20 o 
  -9   5  15        5.12       78.46    105.95 o 
  -8   5  15      121.38      270.57    102.84 o 
  -7   5  15      451.78      306.25     78.21 o 
  -6   5  15      691.07      632.08    130.68 o 
  -5   5  15      120.07      166.89     62.35 o 
  -4   5  15      267.77      286.12    162.41 o 
  -3   5  15       21.34      118.00    122.79 o 
  -2   5  15       29.54      178.55    115.66 o 
  -1   5  15      320.94      376.36     88.89 o 
   0   5  15      855.82      768.61    107.23 o 
   1   5  15      224.41      322.03    127.29 o 
   2   5  15     1013.59      981.80    104.42 o 
   3   5  15        0.23       96.06    103.19 o 
   4   5  15        0.52      248.57    127.50 o 
   5   5  15        3.92      259.51     95.98 o 
   6   5  15      409.25      282.24     87.66 o 
   7   5  15       13.48      108.95    100.27 o 
  -8   6  15        8.33      178.66    129.30 o 
  -7   6  15      258.52      225.69    107.04 o 
  -6   6  15      201.35      134.32    111.98 o 
  -5   6  15      140.07      138.74    144.36 o 
  -4   6  15      140.82      205.85    164.32 o 
  -3   6  15       93.34      528.37    176.93 o 
  -2   6  15      132.43      440.49    146.87 o 
  -1   6  15      159.31      260.37    178.55 o 
   0   6  15        4.58      221.08    114.87 o 
   1   6  15       35.62      259.88    104.26 o 
   2   6  15      268.74      309.29     81.27 o 
   3   6  15        0.08       12.33     92.87 o 
   4   6  15      194.51      281.45     74.91 o 
 -13   0  16      319.27      213.14    133.90 o 
 -12   0  16       51.35      430.59    163.10 o 
 -11   0  16     1256.48     1235.30    153.47 o 
 -10   0  16     2839.41     2647.07    195.78 o 
  -9   0  16     2529.87     2514.67    169.87 o 
  -8   0  16     1816.43     1966.11    272.83 o 
  -7   0  16      224.66      352.63     67.75 o 
  -6   0  16      137.03      377.07     95.98 o 
  -5   0  16     1636.69     1665.41    119.41 o 
  -4   0  16      433.26      446.77     95.64 o 
  -3   0  16     4775.31     5111.61    145.21 o 
  -2   0  16     1755.10     1815.79     86.96 o 
  -1   0  16     3761.63     3488.83    102.44 o 
   0   0  16      358.87      424.20     48.80 o 
   1   0  16      237.03      417.20    171.69 o 
   2   0  16        0.04       59.19    262.93 o 
   3   0  16     6534.35     6432.38    406.79 o 
   4   0  16       13.51      163.77    192.55 o 
   5   0  16     5083.09     5403.03    419.42 o 
   6   0  16      179.67      582.24    257.96 o 
   7   0  16      306.96      263.29    154.10 o 
   8   0  16      530.98      800.40    208.79 o 
   9   0  16      533.81      326.34    179.19 o 
  10   0  16      295.92      118.72    185.58 o 
 -13   1  16      119.37      269.25    101.41 o 
 -12   1  16     1270.06     1661.11    149.73 o 
 -11   1  16      266.47      354.09    118.29 o 
 -10   1  16     1454.70     1497.17    109.39 o 
  -9   1  16     1632.91     1804.88    157.25 o 
  -8   1  16      241.83      373.46     81.04 o 
  -7   1  16     1164.07     1229.05     83.15 o 
  -6   1  16      643.88      763.60     68.42 o 
  -5   1  16       40.49      126.16     72.33 o 
  -4   1  16     3074.75     3158.53    170.02 o 
  -3   1  16      938.84      874.31     62.77 o 
  -2   1  16     3860.28     3560.98    134.98 o 
  -1   1  16     1396.13     1593.98     90.60 o 
   0   1  16      365.26      324.54     51.08 o 
   1   1  16      642.78      672.45     70.68 o 
   2   1  16     2135.88     1687.13    123.74 o 
   3   1  16      156.27      453.43    183.83 o 
   4   1  16     4036.30     3581.93    223.99 o 
   5   1  16      114.80      554.16    185.93 o 
   6   1  16     1152.04     1310.32    190.65 o 
   7   1  16      804.06      705.25    141.50 o 
   8   1  16       44.23       56.70    141.97 o 
   9   1  16      731.89      757.22    158.49 o 
  10   1  16      885.46      907.72    186.56 o 
 -13   2  16     1026.90     1276.06    142.71 o 
 -12   2  16      142.36      244.04     86.63 o 
 -11   2  16     1030.60     1067.63    132.09 o 
 -10   2  16      142.80      223.09    121.66 o 
  -9   2  16        0.78      278.92    135.00 o 
  -8   2  16     2328.04     2145.70    170.46 o 
  -7   2  16      831.80     1250.89    312.84 o 
  -6   2  16     2448.05     2131.68    143.09 o 
  -5   2  16     1829.24     1726.86     85.78 o 
  -4   2  16      118.95      191.39     65.32 o 
  -3   2  16     1268.90     1196.27     94.87 o 
  -2   2  16      945.76      858.22     84.36 o 
  -1   2  16       24.14      104.63     94.61 o 
   0   2  16     3828.37     3588.51    180.44 o 
   1   2  16      430.35      342.29     69.70 o 
   2   2  16     2759.05     2592.89    143.92 o 
   3   2  16      890.22      857.89    111.74 o 
   4   2  16       47.09      143.78     83.88 o 
   5   2  16      510.70      520.44    200.83 o 
   6   2  16     1368.99     1519.08    196.56 o 
   7   2  16       73.51      269.77    319.09 o 
   8   2  16     2060.69     2109.77    221.67 o 
   9   2  16       46.07      249.68    182.27 o 
 -12   3  16      795.86      770.95    135.31 o 
 -11   3  16       50.11      167.65     95.95 o 
 -10   3  16       99.80       71.34     96.12 o 
  -9   3  16      917.76      822.27    124.61 o 
  -8   3  16      321.12      389.36    125.87 o 
  -7   3  16     3420.39     3430.97    206.53 o 
  -6   3  16     1298.82     1298.50    224.28 o 
  -5   3  16     1662.62     1537.33    107.51 o 
  -4   3  16     1125.16     1208.65     83.29 o 
  -3   3  16        3.46      114.35    149.40 o 
  -2   3  16        0.57      206.01    109.21 o 
  -1   3  16     3462.86     3253.14    167.48 o 
   0   3  16      325.24      229.55     48.38 o 
   1   3  16     5058.34     5148.83    236.99 o 
   2   3  16      266.56      440.23     85.70 o 
   3   3  16      779.40      897.00    111.45 o 
   4   3  16      376.50      372.74    108.01 o 
   5   3  16      283.56      173.84     64.84 o 
   6   3  16       68.91      506.43    229.04 o 
   7   3  16     2406.88     2163.62    356.54 o 
   8   3  16        6.07      142.54    169.16 o 
 -11   4  16      611.63      381.25     95.45 o 
 -10   4  16      102.31      333.59    126.27 o 
  -9   4  16        5.52       72.49    103.07 o 
  -8   4  16     1445.74     1286.76    218.94 o 
  -7   4  16      236.90      349.94     91.49 o 
  -6   4  16     1349.20     1262.97    129.80 o 
  -5   4  16      844.17      948.26    150.45 o 
  -4   4  16       60.24      188.34    137.08 o 
  -3   4  16      904.78      985.28    153.71 o 
  -2   4  16      678.41      728.89    127.57 o 
  -1   4  16       17.08      130.89    117.88 o 
   0   4  16     2342.72     2567.28    383.03 o 
   1   4  16      263.19      321.46     95.10 o 
   2   4  16     1189.24     1393.12    130.14 o 
   3   4  16      713.33      678.04    103.82 o 
   4   4  16        8.45      201.34    110.49 o 
   5   4  16      531.97      644.65    105.87 o 
   6   4  16      601.56      578.24    161.35 o 
   7   4  16       46.53       -5.76    142.19 o 
  -9   5  16      736.97      809.94    150.46 o 
  -8   5  16       23.73      154.70    151.00 o 
  -7   5  16      768.58      662.94    122.25 o 
  -6   5  16       66.42      224.92    115.54 o 
  -5   5  16        0.51      197.37    105.24 o 
  -4   5  16     1236.45     1371.40    366.15 o 
  -3   5  16      411.60      572.55    323.16 o 
  -2   5  16     2127.72     2173.03    190.71 o 
  -1   5  16      150.81      267.81    116.69 o 
   0   5  16       15.73      368.11    118.24 o 
   1   5  16      109.64      204.85    117.97 o 
   2   5  16     1054.62      972.37    136.70 o 
   3   5  16       70.15      268.05    104.57 o 
   4   5  16     1279.46     1309.64    124.23 o 
   5   5  16       81.77      192.58    149.40 o 
  -5   6  16      515.04      382.44    145.70 o 
  -4   6  16      262.86      491.41    137.85 o 
  -3   6  16     1448.81     1343.33    356.30 o 
  -2   6  16      668.61      586.97    128.97 o 
  -1   6  16      978.32      786.19    168.89 o 
   0   6  16       93.68      317.34    148.50 o 
   1   6  16       52.55       42.07     94.61 o 
 -12   1  17      318.15      275.74     85.18 o 
 -11   1  17      142.51      288.23     99.70 o 
 -10   1  17      319.54      463.02     90.95 o 
  -9   1  17      778.71      500.02     79.72 o 
  -8   1  17       21.32      101.91     79.41 o 
  -7   1  17      301.59      335.77     80.20 o 
  -6   1  17      332.98      368.23     72.35 o 
  -5   1  17       25.39      223.79     89.34 o 
  -4   1  17      314.14      363.12     74.86 o 
  -3   1  17      920.02      773.39     70.87 o 
  -2   1  17       48.48      241.21    129.84 o 
  -1   1  17      435.09      364.55     78.96 o 
   0   1  17      540.88      546.77     89.57 o 
   1   1  17       21.10      -72.88    216.96 o 
   2   1  17      282.94      418.25    167.71 o 
   3   1  17      293.85      584.13    233.86 o 
   4   1  17        1.52      -26.47    141.66 o 
   5   1  17      420.53      334.87    116.93 o 
   6   1  17      161.56      336.85    144.34 o 
   7   1  17      102.23      252.02    183.11 o 
   8   1  17      104.99       98.35    170.04 o 
 -11   2  17      132.23      237.50     86.68 o 
 -10   2  17      450.14      711.76    163.33 o 
  -9   2  17        3.80      202.98    114.31 o 
  -8   2  17      444.74      192.92     87.79 o 
  -7   2  17       93.05      218.37     79.38 o 
  -6   2  17       20.09      286.59    109.20 o 
  -5   2  17      137.47      194.97     79.20 o 
  -4   2  17      465.39      377.19    130.21 o 
  -3   2  17       42.77      250.48    205.26 o 
  -2   2  17      990.90      728.14    114.83 o 
  -1   2  17       45.43      152.45    125.55 o 
   0   2  17      237.64      327.47    161.47 o 
   1   2  17      183.75      203.91    115.79 o 
   2   2  17       32.30      405.34    203.62 o 
   3   2  17       91.77     -100.21    161.78 o 
   4   2  17      558.65      525.89    168.04 o 
   5   2  17      148.72       51.84    227.07 o 
   6   2  17      271.91      379.10    128.68 o 
   7   2  17      261.67      404.95    288.34 o 
   8   2  17       14.88      211.49    225.48 o 
 -11   3  17       53.81      230.66    100.92 o 
 -10   3  17        9.00       93.66    110.71 o 
  -9   3  17      104.34      150.79    105.55 o 
  -8   3  17        1.52      136.37    108.37 o 
  -7   3  17        0.65      405.39    176.14 o 
  -6   3  17      141.26      209.68    196.07 o 
  -5   3  17       59.41      400.86    154.39 o 
  -4   3  17      261.67      324.68    115.20 o 
  -3   3  17       36.84      256.65    154.08 o 
  -2   3  17        0.37      216.02    236.14 o 
  -1   3  17       22.86       75.81     94.56 o 
   0   3  17      141.48      229.94     91.34 o 
   1   3  17       16.47      116.79     91.34 o 
   2   3  17      120.47      103.00     74.52 o 
   3   3  17        5.18       18.83    217.21 o 
   4   3  17       33.44      198.23    221.49 o 
   5   3  17       62.74      120.37    235.16 o 
   6   3  17        5.03      145.86    232.36 o 
   7   3  17       50.47      161.80    169.26 o 
  -9   4  17       17.44      180.24    164.36 o 
  -8   4  17       37.81      275.88    146.68 o 
  -7   4  17      405.95      446.83    133.54 o 
  -6   4  17       18.95      126.42     93.59 o 
  -5   4  17      991.79      867.50    252.18 o 
  -4   4  17       89.62      111.04     96.16 o 
  -3   4  17       50.99      209.86    138.84 o 
  -2   4  17       96.61      299.33    103.86 o 
  -1   4  17      460.62      662.52    121.62 o 
   0   4  17       16.51      184.07     98.68 o 
   1   4  17      683.58      530.51    106.27 o 
   2   4  17       57.09      201.38    108.47 o 
   3   4  17      289.68      246.15    102.74 o 
   4   4  17       55.61     -208.73    139.06 o 
   5   4  17       87.13      252.69    217.12 o 
  -6   5  17      759.25      466.63    354.45 o 
  -5   5  17        0.86      185.26    125.13 o 
  -4   5  17      507.25      741.80    168.23 o 
  -3   5  17       30.92       -3.31    146.40 o 
  -2   5  17        7.93      193.78    152.88 o 
  -1   5  17       25.54      236.87    107.64 o 
   0   5  17      589.82      494.68     93.49 o 
   1   5  17        0.46      247.71    107.75 o 
   2   5  17      739.05      622.57    110.24 o 
   3   5  17       30.04      198.62    119.03 o 
 -11   0  18     1551.08     1365.27    159.14 o 
 -10   0  18       12.00      153.89    107.12 o 
  -9   0  18     2472.04     2567.60    227.44 o 
  -8   0  18      359.93      449.36    158.15 o 
  -7   0  18     1086.66     1297.38    182.72 o 
  -6   0  18      180.23      480.07    254.83 o 
  -5   0  18      373.82      365.06    149.01 o 
  -4   0  18      206.70      256.46    127.21 o 
   3   0  18     1386.61     1321.74    243.86 o 
   4   0  18      785.42      950.12    202.55 o 
   5   0  18     1938.81     1918.98    318.12 o 
   6   0  18       21.52      237.89    251.78 o 
   7   0  18     1195.26     1095.79    243.85 o 
 -10   1  18     1589.76     1505.31    131.72 o 
  -9   1  18      100.48      199.57     87.76 o 
  -8   1  18     1094.64     1189.72    104.29 o 
  -7   1  18      718.55      745.94     83.80 o 
  -6   1  18       55.58      112.44    113.87 o 
  -5   1  18      530.23      633.21    442.22 o 
  -4   1  18     1107.02      938.79    136.88 o 
  -3   1  18       88.14      407.11    359.20 o 
  -2   1  18     3427.52     3094.76    306.48 o 
   1   1  18      464.33      354.27    155.37 o 
   2   1  18      159.91      485.82    233.16 o 
   3   1  18     1241.57     1457.63    273.72 o 
   4   1  18     1350.20     1507.13    285.25 o 
   5   1  18      509.45      492.26    136.61 o 
   6   1  18      966.22      831.96    155.08 o 
 -10   2  18       53.30      188.21    157.58 o 
  -9   2  18      435.20      305.73    105.58 o 
  -8   2  18      666.54      880.00    298.25 o 
  -7   2  18       45.03      265.66    119.58 o 
  -6   2  18     2604.37     2742.02    307.83 o 
  -5   2  18       32.37      206.01    107.66 o 
  -4   2  18     1158.88     1594.01    164.93 o 
  -3   2  18      405.55      378.29    119.73 o 
  -2   2  18       78.14      113.90    106.76 o 
  -1   2  18     1114.39     1350.12    289.56 o 
   0   2  18     1203.47     1478.36    192.61 o 
   1   2  18      354.13      231.03    210.96 o 
   2   2  18     1834.08     1685.56    252.46 o 
   3   2  18       49.42       56.36    204.18 o 
   4   2  18      870.17      616.16    172.89 o 
   5   2  18      458.20      308.18    235.14 o 
   6   2  18        4.35      -40.50    232.21 o 
  -9   3  18      180.89      317.79    141.24 o 
  -8   3  18      162.11      350.72    131.27 o 
  -7   3  18     1946.20     2006.45    220.49 o 
  -6   3  18       14.59      275.79    167.28 o 
  -5   3  18     2320.75     2325.08    185.85 o 
  -4   3  18       85.95      251.04    120.73 o 
  -3   3  18      355.82      368.49     95.03 o 
  -2   3  18      304.69      244.67     88.11 o 
  -1   3  18      526.73      547.64     97.74 o 
   0   3  18      350.17      288.85    127.40 o 
   1   3  18     2368.03     2181.04    209.96 o 
   2   3  18      256.70      420.89    224.70 o 
   3   3  18     1060.86      585.41    179.20 o 
   4   3  18       48.93       82.63    231.92 o 
   5   3  18        2.20      374.06    244.12 o 
  -7   4  18      198.24      139.04    190.70 o 
  -6   4  18     1218.11      860.03    137.52 o 
  -5   4  18       31.19      153.00    138.84 o 
  -4   4  18      655.66      667.50    134.51 o 
  -3   4  18      437.22      252.43    121.34 o 
  -2   4  18        0.91      361.73    125.63 o 
  -1   4  18      378.44      297.77     95.88 o 
   0   4  18      850.83      705.54    155.73 o 
   1   4  18      159.92      217.14    108.74 o 
   2   4  18     1345.96     1273.82    188.61 o 
   3   4  18        0.08      150.59    133.35 o 
  -8   1  19      146.30      245.03     83.18 o 
  -7   1  19       44.09      317.08    158.01 o 
  -6   1  19      225.78      218.27    208.34 o 
  -5   1  19      248.78      409.27    214.32 o 
  -4   1  19       35.64      377.52    219.46 o 
  -3   1  19      214.75      401.51    241.33 o 
  -2   1  19      288.33      333.93    240.03 o 
   2   1  19       57.86      316.31    248.88 o 
   3   1  19       99.37      -19.24    254.30 o 
   4   1  19        8.96       11.94    169.07 o 
  -8   2  19      237.04      353.04    119.25 o 
  -7   2  19      207.44      263.42    145.83 o 
  -6   2  19        1.64       91.39    185.62 o 
  -5   2  19       55.43      495.34    245.33 o 
  -4   2  19      166.51       96.92    242.72 o 
  -3   2  19       30.04      135.40    248.15 o 
  -2   2  19      269.66      396.78    249.43 o 
  -1   2  19      214.37      178.29    248.44 o 
   1   2  19       92.06      611.24    221.79 o 
   2   2  19       21.30      185.97    221.20 o 
   3   2  19       20.30      398.98    157.50 o 
  -6   3  19       31.26       -5.04    138.11 o 
  -5   3  19       39.68      122.21    178.96 o 
  -4   3  19       12.92      279.91    181.53 o 
  -3   3  19       29.63      438.87    252.01 o 
  -2   3  19       17.63       42.75    176.49 o 
  -1   3  19       52.83       54.07    236.98 o 
   0   3  19        1.24      227.31    124.33 o 
   1   3  19       24.04      350.03    161.06 o 
   2   3  19       34.48      177.52    207.20 o 
  -6   0  20       94.67      224.23    196.55 o 
  -5   1  20      338.31      164.11    209.51 o 
  -4   1  20       39.45      122.94    215.88 o 
  -3   1  20      869.00      592.60    245.12 o 
  -2   2  20      321.26      416.23    233.81 o 
                                                 
